# Supplementary material for: A cytidine deaminase-like protein modulates pyrimidine nucleotide homeostasis in Trypanosoma brucei
Source: Sci Rep. 2025 May 9;15:16160. doi: 10.1038/s41598-025-00942-2 (PMC12064671; doi:10.1038/s41598-025-00942-2)
Supplement: Supplementary file 1 — Supplementary Material 1 [file 41598_2025_942_MOESM1_ESM.xlsx]

## Sheet: Explanation
			Spreadsheets of metabolomic datasets
	OrigScale		Values are normalized in terms of raw area counts.
			For a single day run, this is equivalent to the raw data.
	ScaledImpData		Each biochemical in OrigScale is rescaled to set the median equal to 1.
			Then, missing values are imputed with the minimum.
	ProNormImpData		Values for each sample are normalized by BRADFORD protein concentration.
			Each biochemical in OrigScale is then rescaled to set the median equal to 1.
			Lastly, missing values are imputed with the minimum.
	Pathway Heat Map		This is the heat map associated with the statistical analysis of the data.
			Indicates ratios, p- and q-values for each comparison.
			0.55	Green: indicates significant difference (p≤0.05) between the groups shown, metabolite ratio of < 1.00
			0.76	Light Green: narrowly missed statistical cutoff for significance 0.05<p<0.10, metabolite ratio of < 1.00
			1.71	Red: indicates significant difference (p≤0.05) between the groups shown; metabolite ratio of ≥ 1.00
			1.32	Light Red: narrowly missed statistical cutoff for significance 0.05<p<0.10, metabolite ratio of ≥ 1.00
			1.2	Non-colored text and cell: mean values are not significantly different for that comparison
	Biochemical Name*		Indicates a compound that has not been confirmed based on a standard, but we are confident in its identity.
	Biochemical Name**		Indicates a compound for which a standard is not available, but we are reasonably confident in its identity or the information provided.
	Biochemical Name (#) or [#]		Indicates a compound that is a structural isomer of another compound in the Metabolon spectral library.
			For example, a steroid that may be sulfated at one of several positions that are indistinguishable by the mass spectrometry data or a diacylglycerol for which more than one stereospecific molecule exists.

## Sheet: OrigScale
													SAMPLE_NAME	CILN-00021	CILN-00022	CILN-00023	CILN-00024	CILN-00025	CILN-00026	CILN-00027	CILN-00028	CILN-00029	CILN-00030	CILN-00031	CILN-00032
													SAMPLE_ID	5124814	5124815	5124816	5124817	5124818	5124819	5124820	5124821	5124822	5124823	5124824	5124825
													BRADFORD_PROTEIN	20.525	32.491	30.377	26.867	17.79	29.824	25.636	25.45	25.698	28.59	33.812	26.128
													GENOTYPE	TbPF CDA-like-RNAi	TbPF CDA-like-RNAi	TbPF CDA-like-RNAi	TbPF CDA-like-RNAi	TbPF CDA-like-RNAi	TbPF CDA-like-RNAi	TbPF CDA-like-RNAi	TbPF CDA-like-RNAi	TbPF	TbPF	TbPF	TbPF
													GROUP_NAME	TbPF CDA-like-RNAi -DOX	TbPF CDA-like-RNAi -DOX	TbPF CDA-like-RNAi -DOX	TbPF CDA-like-RNAi -DOX	TbPF CDA-like-RNAi +DOX	TbPF CDA-like-RNAi +DOX	TbPF CDA-like-RNAi +DOX	TbPF CDA-like-RNAi +DOX	TbPF	TbPF	TbPF	TbPF
													GROUP_NUMBER	1	1	1	1	2	2	2	2	3	3	3	3
													TIME_POINT	6 days	6 days	6 days	6 days	6 days	6 days	6 days	6 days	-	-	-	-
													TREATMENT	RNAi non-induced	RNAi non-induced	RNAi non-induced	RNAi non-induced	Induction of RNAi with 1 µg/ml DOX	Induction of RNAi with 1 µg/ml DOX	Induction of RNAi with 1 µg/ml DOX	Induction of RNAi with 1 µg/ml DOX	Non-treated control	Non-treated control	Non-treated control	Non-treated control
													TREATMENT2	NI	NI	NI	NI	DOX	DOX	DOX	DOX	UT	UT	UT	UT
PATHWAY_SORTORDER	BIOCHEMICAL	SUPER_PATHWAY	SUB_PATHWAY	COMP_ID	PLATFORM	CHEMICAL_ID	RI	MASS	CAS	PUBCHEM	CHEMSPIDER	KEGG	Group HMDB_ID	TbPF CDA-like-RNAi NI	TbPF CDA-like-RNAi NI	TbPF CDA-like-RNAi NI	TbPF CDA-like-RNAi NI	TbPF CDA-like-RNAi DOX	TbPF CDA-like-RNAi DOX	TbPF CDA-like-RNAi DOX	TbPF CDA-like-RNAi DOX	TbPF UT	TbPF UT	TbPF UT	TbPF UT
1368	(14 or 15)-methylpalmitate (a17:0 or i17:0)	Lipid	Fatty Acid, Branched	38768	LC/MS Neg	100002945	5695	269.249		17903417				12461813	17923176	15455176	15487052	12345822	17086408	13929452	14265054	10746837	11744479	16205744	9748344
1372	(16 or 17)-methylstearate (a19:0 or i19:0)	Lipid	Fatty Acid, Branched	38296	LC/MS Neg	100002356	5993	297.28	2724-59-6	3083779	2340933		HMDB37397	2123422	4649515	3285793	4513770	3391326	4062798	4181818	2926687	2412925	3096150	4816279	2551328
444	(N(1) + N(8))-acetylspermidine	Amino Acid	Polyamine Metabolism	57814	LC/MS Pos Early	100016038	3080	188.176						1841751	1939130	2020226	1342777	1402632	2139399	1640513	1706683	1527999	2497542	2009628	1592905
1951	1,2-dilinoleoyl-GPC (18:2/18:2)	Lipid	Phosphatidylcholine (PC)	52603	LC/MS Pos Late	100008903	2006	782.569	998-06-1	5288075	4450312		HMDB08138	153586304	182920896	166457376	167132192	144805632	176660512	137998864	161715456	300571200	299723840	322713856	348901408
2031	1,2-dilinoleoyl-GPE (18:2/18:2)*	Lipid	Phosphatidylethanolamine (PE)	53174	LC/MS Pos Late	100009217	2083	740.522		9546812	7825762		HMDB09093	31076302	31902718	28964202	29117414	29504294	32462530	28808316	28091970	51201628	59140732	64995680	70501312
1937	1,2-dioleoyl-GPC (18:1/18:1)	Lipid	Phosphatidylcholine (PC)	52457	LC/MS Pos Late	100008905	2346	786.601	4235-95-4	10350317	8525772			129165544	216732768	221701200	164696736	106473872	175276704	148346656	138871504	140706432	234425088	267017408	280913472
2023	1,2-dioleoyl-GPE (18:1/18:1)	Lipid	Phosphatidylethanolamine (PE)	52609	LC/MS Pos Late	100008906	2485	744.554	4004-05-01	9546757	7825707			13171810	15663636	15247077	13928176	11463848	13976355	14088435	11933474	16766261	24979588	31007004	35666080
1875	1,2-dipalmitoyl-GPC (16:0/16:0)	Lipid	Phosphatidylcholine (PC)	19130	LC/MS Pos Late	100000657	2365	734.569	63-89-8	452110	398235		HMDB00564	6241638	6237332	6707905	5027312	7009358	6625101	4126341	4961467	5714630	5921557	5647096	7410258
1993	1,2-dipalmitoyl-GPE (16:0/16:0)*	Lipid	Phosphatidylethanolamine (PE)	57341	LC/MS Pos Late	100009204	2498	692.522		445468	393103		HMDB08923											109624	231637
2394	1-(1-enyl-oleoyl)-GPE (P-18:1)*	Lipid	Lysoplasmalogen	44621	LC/MS Pos Late	100005372	1566	464.314						7958561	11882606	11233794	11722290	5870371	6971790	6863733	8685252	3276327	3907734	3555124	4223194
2363	1-(1-enyl-palmitoyl)-2-arachidonoyl-GPE (P-16:0/20:4)*	Lipid	Plasmalogen	52673	LC/MS Pos Late	100009002	2270	724.528			24769238		HMDB11352	1073983	1000674	1140562	1077543	825735	1025484	933561	823601	472656	572228	487830	654977
2372	1-(1-enyl-palmitoyl)-2-linoleoyl-GPC (P-16:0/18:2)*	Lipid	Plasmalogen	52682	LC/MS Pos Late	100009009	2226	742.575			24767486		HMDB11211	64161780	91885384	84387248	80144720	59187432	77465672	68813048	68629536	43704576	53537848	50090336	52123600
2360	1-(1-enyl-palmitoyl)-2-linoleoyl-GPE (P-16:0/18:2)*	Lipid	Plasmalogen	52677	LC/MS Pos Late	100009069	2351	700.528			24769229		HMDB11343	48687528	51506280	55509420	54850600	43450872	47187500	44504864	44713748	30441148	31910028	30654150	40313168
2365	1-(1-enyl-palmitoyl)-2-oleoyl-GPC (P-16:0/18:1)*	Lipid	Plasmalogen	52478	LC/MS Pos Late	100009007	2443	744.59						3098677	5579976	5135479	4219145	2798956	4389324	3330132	3436437	1593986	2780118	2775225	2819427
2359	1-(1-enyl-palmitoyl)-2-oleoyl-GPE (P-16:0/18:1)*	Lipid	Plasmalogen	52477	LC/MS Pos Late	100009005	2600	702.543			24769228		HMDB11342	19847828	23895628	24286252	26898180	17891110	22432648	18845292	19437976	12741831	12480353	11926712	16373428
2362	1-(1-enyl-palmitoyl)-2-palmitoleoyl-GPC (P-16:0/16:1)*	Lipid	Plasmalogen	52713	LC/MS Pos Late	100009160	2218	716.559			24767482		HMDB11207	724196	1231386	1122292	947424	608324	958385	795487	624328	253174	490276	392467	329003
2361	1-(1-enyl-palmitoyl)-2-palmitoyl-GPC (P-16:0/16:0)*	Lipid	Plasmalogen	52716	LC/MS Pos Late	100009162	2454	718.575		11146967	9322076		HMDB11206	442191	665341	677989	356104	551223	668232		346913	158824	276118	443837	406466
2391	1-(1-enyl-palmitoyl)-GPC (P-16:0)*	Lipid	Lysoplasmalogen	52474	LC/MS Pos Late	100002875	1547	480.345		10917802	9093054		HMDB10407	1557302	2475626	2393134	2276886	1441687	2349170	1749303	1870871	1236986	1585078	1442523	1236802
2392	1-(1-enyl-palmitoyl)-GPE (P-16:0)*	Lipid	Lysoplasmalogen	39270	LC/MS Pos Late	100003000	1558	438.298			10471193			11599298	17885180	16717298	16971806	8941914	10620104	9983847	12711481	4257879	4893950	4758470	5345191
2376	1-(1-enyl-stearoyl)-2-arachidonoyl-GPE (P-18:0/20:4)*	Lipid	Plasmalogen	52475	LC/MS Pos Late	100008999	2511	752.559		9547058	7826008		HMDB05779	11261571	10905600	10760096	11123963	9814733	10277592	10543424	9919231	6332253	6643482	5910402	6653297
2368	1-(1-enyl-stearoyl)-2-linoleoyl-GPE (P-18:0/18:2)*	Lipid	Plasmalogen	52748	LC/MS Pos Late	100009225	2633	728.559			24769261		HMDB11376	571576256	683722176	641872256	740873856	625400640	680685056	612416704	647362880	555391168	553726976	579696640	599791680
2367	1-(1-enyl-stearoyl)-2-oleoyl-GPE (P-18:0/18:1)	Lipid	Plasmalogen	52614	LC/MS Pos Late	100008919	2950	730.575	144371-68-6		24769260		HMDB11375	198385872	217134256	208339872	272602880	198599328	210361008	202620320	193452576	196837952	199787664	222666416	269692608
2396	1-(1-enyl-stearoyl)-GPE (P-18:0)*	Lipid	Lysoplasmalogen	39271	LC/MS Pos Late	100003001	1649	466.329						133821352	185472560	177128592	192260128	104262400	115423136	113380672	148644032	65943500	65583948	67288024	76442664
2185	1-arachidonoyl-GPC (20:4n6)*	Lipid	Lysophospholipid	33228	LC/MS Pos Late	100001551	1460	544.34			21403155	C05208	HMDB10395	46281000	90290912	76473832	62637212	40358480	60820060	59970716	55377140	24139660	34859608	46677328	46460580
2228	1-arachidonoyl-GPE (20:4n6)*	Lipid	Lysophospholipid	35186	LC/MS Neg	100001571	5874	500.278		42607465	21403171		HMDB11517	2795198	7280814	6688141	6651699	4497070	7643012	7029942	4761730	2509532	4459299	8973314	4198308
2266	1-arachidonoyl-GPI (20:4)*	Lipid	Lysophospholipid	34214	LC/MS Neg	100001654	5482	619.289					HMDB61690		365080		233621	293444	562872	509676	200942	102275	281142
2420	1-arachidonylglycerol (20:4)	Lipid	Monoacylglycerol	34397	LC/MS Neg	100001433	6250	303.233	35474-99-8	5282281	4445452	C13857	HMDB11549	2764612	4712450	2223099	2709776	1958916	4334996	3634304	3644228	1851508	7388503	10976592	1729827
304	1-carboxyethylisoleucine	Amino Acid	Leucine, Isoleucine and Valine Metabolism	62558	LC/MS Neg	100020427	2628	202.108						302999	417998	350282	320193	266421	396178	312122	327614	279835	462163	358168	396680
268	1-carboxyethylleucine	Amino Acid	Leucine, Isoleucine and Valine Metabolism	62559	LC/MS Neg	100020425	2663	202.108						277999	368091	335002	244903	196294	310941	228212	243863	233702	330917	262080	336195
125	1-carboxyethylphenylalanine	Amino Acid	Phenylalanine Metabolism	62566	LC/MS Neg	100020419	2844	236.093			19276386			184650	196292	175133	149518	166870	237891	125483	156685	193502	269365	176344	240122
142	1-carboxyethyltyrosine	Amino Acid	Tyrosine Metabolism	62564	LC/MS Neg	100020421	1846	252.088						1049549	1694850	1610295	1391480	968773	1497077	1143070	1286542	661465	1054895	950364	980548
327	1-carboxyethylvaline	Amino Acid	Leucine, Isoleucine and Valine Metabolism	62562	LC/MS Neg	100020423	2008	188.093						671946	725496	656309	582403	534550	764152	480384	639739	624614	920585	687243	791215
2439	1-dihomo-linoleoylglycerol (20:2)	Lipid	Monoacylglycerol	35103	LC/MS Neg	100001483	6800	307.264			21403143			573277	1029468	771366	694025	412133	681277	685665	699720	948711	2000919	2505794	678055
2423	1-docosahexaenoylglycerol (22:6)	Lipid	Monoacylglycerol	35153	LC/MS Neg	100001481	6150	309.222			10477810		HMDB11587	4089579	5998912	2940013	3589371	2797706	5780256	4956860	4517605	3569620	10486313	13349734	2075404
2434	1-heptadecenoylglycerol (17:1)*	Lipid	Monoacylglycerol	62449	LC/MS Neg	100020769	6390	267.233			58191491			602742	1167159	632316	1052575	422089	881505	550661	906216	580785	1261865	2337234	275744
1955	1-linoleoyl-2-arachidonoyl-GPC (18:2/20:4n6)*	Lipid	Phosphatidylcholine (PC)	52710	LC/MS Pos Late	100009131	1969	806.569			24766809		HMDB08147	207990736	266593840	236150464	220119744	190283712	252417840	207582080	212360608	253009104	305647616	303411968	305652448
2033	1-linoleoyl-2-arachidonoyl-GPE (18:2/20:4)*	Lipid	Phosphatidylethanolamine (PE)	53189	LC/MS Pos Late	100009222	2030	764.522			24768565		HMDB09102	6765381	6568390	6154530	5469810	5501538	6760119	5744708	5019098	7990715	9163336	7950386	9068849
1952	1-linoleoyl-2-linolenoyl-GPC (18:2/18:3)*	Lipid	Phosphatidylcholine (PC)	53176	LC/MS Pos Late	100009343	1939	780.554			24766802		HMDB08141	9663037		9581440	7337823	6934731		7154465		8458733	10520424
2167	1-linoleoyl-GPC (18:2)	Lipid	Lysophospholipid	34419	LC/MS Pos Late	100001395	1465	520.34		11988421	10160888	C04100	HMDB10386	152494608	279424640	249040400	252942416	132400128	191444768	177757552	193612416	110184928	152661200	206563344	172661104
2217	1-linoleoyl-GPE (18:2)*	Lipid	Lysophospholipid	32635	LC/MS Neg	100001570	5900	476.278		52925130	21403170		HMDB11507	21714124	44620088	39283312	46554344	33307108	45055864	44351400	32446654	27515628	38804432	86652608	43896732
2254	1-linoleoyl-GPG (18:2)*	Lipid	Lysophospholipid	54885	LC/MS Neg	100009227	5516	507.273						1369378	2937955	3467696	4073867	3049686	2558169	2995371	3024538	1602195	1167641	3621738	1905984
2262	1-linoleoyl-GPI (18:2)*	Lipid	Lysophospholipid	36594	LC/MS Neg	100001778	5494	595.289						2022409	4541674	5087654	3587148	4305317	5738847	5672775	3060152	1954565	2932383	3966389	1310946
2245	1-linoleoyl-GPS (18:2)*	Lipid	Lysophospholipid	43676	LC/MS Neg	100004606	5500	520.268						1586244	3398043	2944982	3671619	3043297	3139384	3309591	2719619	1497167	1355503	2929118	1583156
2414	1-linoleoylglycerol (18:2)	Lipid	Monoacylglycerol	27447	LC/MS Neg	100001040	6477	279.233	2277-28-3	5283469	4446589			25758626	52492432	21386110	44792184	22853388	40392872	39581148	35423564	26100972	86460312	140756848	21013084
83	1-methyl-4-imidazoleacetate	Amino Acid	Histidine Metabolism	32350	LC/MS Pos Early	100001208	2064	141.066	2625-49-2	75810	68319	C05828	HMDB02820	1937968	1329226	1634480	2114080	2116277	1934693	2016366	1862264	1987715	1936665	1845237	1786084
84	1-methyl-5-imidazoleacetate	Amino Acid	Histidine Metabolism	62946	LC/MS Pos Early	100002910	1989	141.066	4200-48-0	6451814	4954265		HMDB04988	5652165	5228936	4893233	3960042	4659884	5549157	4502905	3961277	4609217	6016036	4446139	4587069
66	1-methylhistidine	Amino Acid	Histidine Metabolism	30460	LC/MS Pos Early	100001051	2755	170.092	332-80-9	92105	83153	C01152	HMDB00001	4998085	7369433	3832309	6960842	8280517	6334788	4603085	8599481	5768936	8246737	3792942	3510058
1863	1-myristoyl-2-arachidonoyl-GPC (14:0/20:4)*	Lipid	Phosphatidylcholine (PC)	53195	LC/MS Pos Late	100009139	1914	754.538			24766559		HMDB07883	3191165	3417792	2663563	2404468	3001688	3217678	2833952	3157521	5955966	7726391	7467358	8599590
1859	1-myristoyl-2-palmitoyl-GPC (14:0/16:0)	Lipid	Phosphatidylcholine (PC)	19258	LC/MS Pos Late	100000672	2147	706.538	69525-80-0	129657	114798		HMDB07869	1829998	1624197	1303059	1556598	2358786	1986875	1631782	2213448	5066010	5669682	5851861	8252598
2406	1-myristoylglycerol (14:0)	Lipid	Monoacylglycerol	35625	LC/MS Neg	100001618	6353.3	227.202	75685-84-6	79050	71382	C01885	HMDB11561	615974	600986	470030	1045028	729391	659579		780898	1077947	2371108	2722540	634797
1950	1-oleoyl-2-docosahexaenoyl-GPC (18:1/22:6)*	Lipid	Phosphatidylcholine (PC)	52697	LC/MS Pos Late	100009130	2011	832.585			24766785		HMDB08123	696290880	896842880	849538304	796841408	675970304	868665920	741636160	768344960	768521408	884929536	853685760	844049280
2030	1-oleoyl-2-docosahexaenoyl-GPE (18:1/22:6)*	Lipid	Phosphatidylethanolamine (PE)	53209	LC/MS Pos Late	100009220	2119	790.538			24768542			25926820	25080064	23367548	21101622	22261644	24729098	22501020	21307572	25446566	30062618	27685852	29682234
1940	1-oleoyl-2-linoleoyl-GPC (18:1/18:2)*	Lipid	Phosphatidylcholine (PC)	52453	LC/MS Pos Late	100008981	2165	784.585						320787488	414991424	373649632	365414272	301650176	386674144	322039264	331715328	473027776	572197440	626981056	583381312
2024	1-oleoyl-2-linoleoyl-GPE (18:1/18:2)*	Lipid	Phosphatidylethanolamine (PE)	52687	LC/MS Pos Late	100009078	2270	742.538		9546753	7825703		HMDB05349	46470444	52732512	51783516	52166544	41911968	50660876	45971324	44431440	64460476	75255880	88212272	99650440
2164	1-oleoyl-GPC (18:1)	Lipid	Lysophospholipid	48258	LC/MS Neg	100001272	6250	596.357	19420-56-5	16081932	17240641		HMDB02815	18865950	32921854	42761992	40229388	22194100	25429054	35570092	28754188	18059772	20718422	25469338	21934564
2215	1-oleoyl-GPE (18:1)	Lipid	Lysophospholipid	35628	LC/MS Pos Late	100001569	1554	480.308	89576-29-4	9547071	7826021		HMDB11506	35801148	62493008	60534560	54288680	31930400	45022876	41161296	43764236	28677554	41887688	51944840	45186864
2260	1-oleoyl-GPI (18:1)*	Lipid	Lysophospholipid	36602	LC/MS Neg	100001777	5599	597.305						2214615	4630856	4529993	2977936	3715313	5086857	6537510	3404280	2581993	3780405	6181140	2164753
2413	1-oleoylglycerol (18:1)	Lipid	Monoacylglycerol	21184	LC/MS Neg	100000924	6650	281.249	111-03-5	5283468	4446588		HMDB11567	17548504	26337374	43249696	18911882	12947684	24716190	32563320	16966144	22996644	47450840	82264656	35413424
1905	1-palmitoleoyl-2-linolenoyl-GPC (16:1/18:3)*	Lipid	Phosphatidylcholine (PC)	53180	LC/MS Pos Late	100009345	1850	754.538			24766677		HMDB08008	17771872	20324090	18727972	17102528	14185807	18702952	14823226	15575094	20720060	22266564	24400882	25652232
1904	1-palmitoleoyl-2-linoleoyl-GPC (16:1/18:2)*	Lipid	Phosphatidylcholine (PC)	52683	LC/MS Pos Late	100009075	2003	756.554			24766675		HMDB08006	43785328	60845292	58073424	51093896	36998980	53328096	42866952	44501508	50412780	57607072	58474608	68702920
2155	1-palmitoleoyl-GPC (16:1)*	Lipid	Lysophospholipid	33230	LC/MS Pos Late	100001511	1450	494.324		24779461	21403152		HMDB10383	9655711	21076728	19096958	18164756	8297830	12607333	12517625	12787526	4113857	6032518	6733905	6452220
2410	1-palmitoleoylglycerol (16:1)*	Lipid	Monoacylglycerol	52431	LC/MS Neg	100008952	6094	253.217					HMDB11565	2285377	3411929	2037927	2754156	1425483	2568083	2870330	2406212	1260760	4373388	4965224	1657133
1893	1-palmitoyl-2-arachidonoyl-GPC (16:0/20:4n6)	Lipid	Phosphatidylcholine (PC)	52462	LC/MS Pos Late	100008914	2091	782.569	35418-58-7	10747814	8923140		HMDB07982	24358228	38202152	33059124	29150952	22238068	33126418	25178184	24826618	21332480	28607410	27214216	27194720
2001	1-palmitoyl-2-arachidonoyl-GPE (16:0/20:4)*	Lipid	Phosphatidylethanolamine (PE)	52464	LC/MS Pos Late	100008990	2198	740.522		9546800	7825750		HMDB05323	927624	1185850	1069019	783717	770878	927862	899543	785679	893143	1067126	1031082	1402515
1899	1-palmitoyl-2-docosahexaenoyl-GPC (16:0/22:6)	Lipid	Phosphatidylcholine (PC)	52610	LC/MS Pos Late	100008915	2023	806.569	59403-54-2	6441886	4946007		HMDB07991	42830432	59735404	57715136	53256264	41247768	53981000	46975320	48918456	34910776	37697788	37171996	36030128
2003	1-palmitoyl-2-docosahexaenoyl-GPE (16:0/22:6)*	Lipid	Phosphatidylethanolamine (PE)	52465	LC/MS Pos Late	100008991	2119	764.522		9546799	7825749		HMDB05324	1357175	1799982	1477348	989025	1162442	1502003	1188414	1406892	1186807	1327374	1315604	1252705
1882	1-palmitoyl-2-linoleoyl-GPC (16:0/18:2)	Lipid	Phosphatidylcholine (PC)	42446	LC/MS Pos Late	1537	2160	758.569	40811-94-7	5287971	4450224		HMDB07973	72328768	95357808	83714040	81053296	67005328	87026616	68383288	73121352	91549520	103042104	109918456	112031848
1998	1-palmitoyl-2-linoleoyl-GPE (16:0/18:2)	Lipid	Phosphatidylethanolamine (PE)	42449	LC/MS Pos Late	100001870	2275	716.522		9546747	7825697		HMDB05322	12099993	14811805	14619421	14688599	11387702	13629529	11684465	12156724	12699651	14481637	15776741	19124704
1879	1-palmitoyl-2-oleoyl-GPC (16:0/18:1)	Lipid	Phosphatidylcholine (PC)	52461	LC/MS Pos Late	1539	2358	760.585	26853-31-6;26853-31-6	6436017	4940699		HMDB07972	64429668	83882272	83805920	70273808	56572708	72357280	55415356	60221360	63047096	73845448	82058664	86772488
1997	1-palmitoyl-2-oleoyl-GPE (16:0/18:1)	Lipid	Phosphatidylethanolamine (PE)	19263	LC/MS Pos Late	1526	2509	718.538	26662-94-2	5283496	4446615		HMDB05320	6705833	8660958	8554996	9635748	6254278	8398239	7225445	8050281	7598427	8935640	10025835	12511350
2096	1-palmitoyl-2-oleoyl-GPI (16:0/18:1)*	Lipid	Phosphatidylinositol (PI)	52669	LC/MS Polar	100009066	893	835.534			24767668		HMDB09783	231545	279144	311332	210889	307766	358962	413871	332519	570586	553476	682371	593832
1876	1-palmitoyl-2-palmitoleoyl-GPC (16:0/16:1)*	Lipid	Phosphatidylcholine (PC)	52470	LC/MS Pos Late	100008984	2160	732.554					HMDB07969	10664018	12439401	10747772	10089844	9274555	11538690	9106097	9669159	26609274	29531202	34290668	39415848
1877	1-palmitoyl-2-stearoyl-GPC (16:0/18:0)	Lipid	Phosphatidylcholine (PC)	52616	LC/MS Pos Late	100008921	2653	762.601	59403-51-9		24766643		HMDB07970	3744148	4402930	4043716	3937636	3938496	4574451	2824441	3165339	3356381	3730344	3533035	4539709
2153	1-palmitoyl-GPC (16:0)	Lipid	Lysophospholipid	33955	LC/MS Pos Late	100001263	1525	496.34	17364-16-8	86554	78064		HMDB10382	34803176	65747296	60519068	61142264	24551944	38350940	34040060	41157192	14288381	17841012	19740816	19912160
2206	1-palmitoyl-GPE (16:0)	Lipid	Lysophospholipid	35631	LC/MS Pos Late	100001567	1544	454.293	53862-35-4	9547069	7826019		HMDB11503	13446895	22810812	21565876	20761272	11931309	15501150	13926443	14810433	6723511	9410986	10634599	10167601
85	1-ribosyl-imidazoleacetate*	Amino Acid	Histidine Metabolism	61868	LC/MS Pos Early	100001668	2006	259.092	29605-99-0	5117448	4292299	C05131	HMDB02331	927498	686925	544309	368682	823073	802990	601392	544519	586428	801972	588838	582092
1926	1-stearoyl-2-arachidonoyl-GPC (18:0/20:4)	Lipid	Phosphatidylcholine (PC)	42450	LC/MS Pos Late	100001869	2300	810.601	35418-59-8	16219824	17347139		HMDB08048	92349584	132697272	126198216	109545832	78739344	85779616	96152720	88459120	74308472	103571808	108419744	105597600
2018	1-stearoyl-2-arachidonoyl-GPE (18:0/20:4)	Lipid	Phosphatidylethanolamine (PE)	52447	LC/MS Pos Late	100008977	2424	768.554		5289133	4451158		HMDB09003	3961058	4146082	3854350	4205786	3397269	4382316	3670801	3224749	3482089	3820703	3803736	4468815
2115	1-stearoyl-2-arachidonoyl-GPI (18:0/20:4)	Lipid	Phosphatidylinositol (PI)	52449	LC/MS Polar	100000616	870	885.549	383907-33-3		21403055		HMDB09815	805070	1077254	1083090	745026	831512	1243808	1136699	862341	750890	1060870	928250	673521
1932	1-stearoyl-2-docosahexaenoyl-GPC (18:0/22:6)	Lipid	Phosphatidylcholine (PC)	52611	LC/MS Pos Late	100008916	2197	834.601	59403-52-0				HMDB08057	176907904	258749280	224584304	199582176	165228864	229946048	183051104	188080272	151616832	180220336	187858416	165364368
2022	1-stearoyl-2-docosahexaenoyl-GPE (18:0/22:6)*	Lipid	Phosphatidylethanolamine (PE)	52466	LC/MS Pos Late	100008992	2317	792.554		9546798	7825748		HMDB05334	3610289	2686202	3050437	3663656	3902808	3480680	2847772	3454380	3530222	3979961	3429628	3562673
1918	1-stearoyl-2-linoleoyl-GPC (18:0/18:2)*	Lipid	Phosphatidylcholine (PC)	52452	LC/MS Pos Late	100008980	2380	786.601					HMDB08039	306780768	390446976	353638368	356485760	296448896	360346656	295034400	336827360	410303168	449192928	481062848	450616704
2013	1-stearoyl-2-linoleoyl-GPE (18:0/18:2)*	Lipid	Phosphatidylethanolamine (PE)	52446	LC/MS Pos Late	100008976	2522	744.554		9546749	7825699		HMDB08994	61772936	69705472	67660856	74583680	55931012	68963872	62794604	64588372	65434048	72963880	77044168	90867368
2104	1-stearoyl-2-linoleoyl-GPI (18:0/18:2)	Lipid	Phosphatidylinositol (PI)	52468	LC/MS Polar	100008994	910	861.55			24767694		HMDB09809	6481663	7389338	7370455	6107346	7173044	8115976	8839876	6522341	7991203	8133437	7739118	6353546
2070	1-stearoyl-2-linoleoyl-GPS (18:0/18:2)	Lipid	Phosphatidylserine (PS)	53009	LC/MS Pos Late	100000642	2689	788.544	322647-11-0	9547091	7826041			16123828	11722991	13651772	20092252	16504918	13513430	15564780	18521706	17241444	11180271	15002242	19139042
1915	1-stearoyl-2-oleoyl-GPC (18:0/18:1)	Lipid	Phosphatidylcholine (PC)	52438	LC/MS Pos Late	100008904	2644	788.616	56421-10-4		24766704		HMDB08038	242806688	371781088	338077184	309749216	221321536	328519840	255163328	273499584	361018880	476748672	521527232	485047488
2010	1-stearoyl-2-oleoyl-GPE (18:0/18:1)	Lipid	Phosphatidylethanolamine (PE)	42448	LC/MS Pos Late	100001856	2858	746.569					HMDB08993	25279040	30430794	29269436	37869984	25018488	32179526	28031116	27929082	37063436	37311700	42610248	55021004
2089	1-stearoyl-2-oleoyl-GPG (18:0/18:1)	Lipid	Phosphatidylglycerol (PG)	52623	LC/MS Polar	100001866	717	775.549	322647-48-3					1506685	2468625	2631913	1959163	1162437	1801793	1490548	1297295	1848359	2887850	2717745	2366818
2069	1-stearoyl-2-oleoyl-GPS (18:0/18:1)	Lipid	Phosphatidylserine (PS)	19265	LC/MS Pos Late	100000639	3000	790.559		9547087	7826037		HMDB10163	3013888	1656470	999109	2682193	1991154		2113749	2720858	2038841	2711273	1786181	2666599
2162	1-stearoyl-GPC (18:0)	Lipid	Lysophospholipid	33961	LC/MS Pos Late	100001271	1606	524.371	19420-57-6	497299	435389		HMDB10384	138578480	230158832	208926784	214711872	103830432	126306944	132559904	161497008	56433496	65927412	70743008	73321424
2213	1-stearoyl-GPE (18:0)	Lipid	Lysophospholipid	42398	LC/MS Pos Late	100001461	1626	482.324	69747-55-3	9547068	7826018		HMDB11130	56241512	84674472	79689048	78097824	47969364	59175988	56045404	60327000	33640552	39951268	42326380	44171676
2250	1-stearoyl-GPG (18:0)	Lipid	Lysophospholipid	34437	LC/MS Neg	100001462	5816	511.304			21403138			2317937	4626468	4281533	4956149	2449133	3699392	4112353	3596989	1635039	2393179	4653505	2245621
2258	1-stearoyl-GPI (18:0)	Lipid	Lysophospholipid	19324	LC/MS Neg	100000656	5794	599.32	796963-93-4		21403067		HMDB61696	607963	919192	1204778	1372772	652272	1232587	1172332	886448	530922	791357	1342307	637210
2242	1-stearoyl-GPS (18:0)*	Lipid	Lysophospholipid	45966	LC/MS Pos Late	100004327	1634	526.314		9547101	7826051			1773787	4655360	3559575	3707903	1210798	2978059	2000939	1532904	852577	1491327	1864156	998569
1256	10-heptadecenoate (17:1n7)	Lipid	Long Chain Fatty Acid	33971	LC/MS Neg	100001278	5555	267.233	29743-97-3	5312435	4471860		HMDB60038	46528232	109390680	81109064	111910976	64664424	89719968	80733408	77705376	43158548	52168076	93970000	40529432
1268	10-nonadecenoate (19:1n9)	Lipid	Long Chain Fatty Acid	33972	LC/MS Neg	100001277	5780	295.264	73033-09-7	5312513	4471938		HMDB13622	30498038	67116456	50752288	69185808	40752636	57620696	52141284	47518556	32811580	39415828	70970056	31563902
1753	12-HETE	Lipid	Eicosanoid	37536	LC/MS Neg	100002167	5326	319.228	71030-37-0;73837-14-6	5312983	21509475		HMDB06111	5443636	8154433	6439473	10434902	5397479	6719410	4880835	7926070	5628725	7362551	9730143	6616185
1759	12-HHTrE	Lipid	Eicosanoid	57393	LC/MS Neg	1261	5175	279.197	54397-84-1	5283141	4446265	C20388	HMDB12535	251523	347693	366123	1020818	207034	402553	362707	637299	207473	289739	351544	327299
1648	13-HODE + 9-HODE	Lipid	Fatty Acid, Monohydroxy	37752	LC/MS Neg	100002196	5275	295.228		43013				30306826	32150880	29502108	39696648	19245476	25525888	19755048	32541356	22190464	32223270	37920516	30022744
3581	2'-deoxyadenosine	Nucleotide	Purine Metabolism, Adenine containing	1553	LC/MS Pos Early	211	2252	252.109	16373-93-6	13730	13135	C00559	HMDB00101	5348772	8444749	6633859	5693496	3057470	5277400	3831567	4915531	4459884	5777474	4304650	5054437
3579	2'-deoxyadenosine 5'-monophosphate	Nucleotide	Purine Metabolism, Adenine containing	46333	LC/MS Neg	100000485	1315	330.061	653-63-4	12599	601	C00360	HMDB00905	3452306	3001920	2926504	3249590	2220014	2336867	2086602	2872342	2467690	2282633	1820751	3148856
3669	2'-deoxycytidine	Nucleotide	Pyrimidine Metabolism, Cytidine containing	15949	LC/MS Pos Early	100000125	2193	228.098	951-77-9	13711	13117	C00881	HMDB00014	130503	1510166	1425621			1479736	938906		134051	1985381	2235797	319518
3667	2'-deoxycytidine 5'-monophosphate	Nucleotide	Pyrimidine Metabolism, Cytidine containing	533	LC/MS Pos Early	298	975	308.064	1032-65-1	13945	5414501	C00239	HMDB01202	14392197	22322430	19833232	16133448	14044709	19991168	17387608	15976297	19888878	31573064	31385994	20680832
3543	2'-deoxyinosine	Nucleotide	Purine Metabolism, (Hypo)Xanthine/Inosine containing	15076	LC/MS Neg	100000135	1688	251.079	890-38-0	65058	58569	C05512	HMDB00071	37637
3644	2'-deoxyuridine	Nucleotide	Pyrimidine Metabolism, Uracil containing	1412	LC/MS Neg	536	1586	111.02	951-78-0	13712	13118	C00526	HMDB00012	1467700	1381615	1485292	1221750	1646031	1620199	1340086	1710274	1658773	1365372	1434623	1692836
3632	2'-O-methyluridine	Nucleotide	Pyrimidine Metabolism, Uracil containing	57655	LC/MS Neg	100010896	1831	257.078	2140-76-3	102212	92343			317654	456356	465686	354897	302151	477868	393592	413747	285449	425372	397637	397012
2430	2-arachidonoylglycerol (20:4)	Lipid	Monoacylglycerol	19266	LC/MS Neg	100000584	6170	303.233	53847-30-6	5282280	4445451	C13856	HMDB04666	1949149	2634263	1284405	1904719	1134757	2066032	2007647	1580042	1759040	5618246	6895675	1415343
2432	2-docosahexaenoylglycerol (22:6)*	Lipid	Monoacylglycerol	48675	LC/MS Neg	100006352	6050	309.222			24765781		HMDB11557	2819840	4353411	1952721	2386379	1241977	3179337	3098010	2550782	3207682	8662019	9197127	2107259
2435	2-heptadecenoylglycerol (17:1)*	Lipid	Monoacylglycerol	62448	LC/MS Neg	100020770	6284	267.233							902175	390223	473742		873533	430549	608702	575051	1012609	2557079	377078
330	2-hydroxy-3-methylvalerate	Amino Acid	Leucine, Isoleucine and Valine Metabolism	36746	LC/MS Neg	100001541	1800	131.071	488-15-3	164623	144317		HMDB00317						71927			96335	330753		473629
1395	2-hydroxyadipate	Lipid	Fatty Acid, Dicarboxylate	31934	LC/MS Polar	100001153	3000	161.046	18294-85-4	193530	167943	C02360	HMDB00321	1174436	1114421	991151	711137	788363	903230	716484	788294	885848	640596	820846	1338259
462	2-hydroxybutyrate/2-hydroxyisobutyrate	Amino Acid	Glutathione Metabolism	52281	LC/MS Polar	100008928	1258	103.04						1905394	2033798	1665228	1357168	1491312	1837496	1478701	1541355	1803130	1487068	1707857	1968928
1612	2-hydroxydecanoate	Lipid	Fatty Acid, Monohydroxy	42489	LC/MS Neg	100004089	4840	187.134	5393-81-7	21488	20195			95925	135590		181381	160360			137819	113140			142588
1391	2-hydroxyglutarate	Lipid	Fatty Acid, Dicarboxylate	37253	LC/MS Pos Early	100002070	958	131.034	40951-21-1	43	42	C02630	HMDB00606	2124643	3089089	2471394	2132856	1920057	2089132	1619972	2092702	22433166	32946308	23696000	26026568
1617	2-hydroxystearate	Lipid	Fatty Acid, Monohydroxy	17945	LC/MS Neg	1239	5695	299.259	629-22-1	69417	62625	C03045		1995060	2505006	2001392	9822624	3518973	2786210	3507593	6895804	1955442	1308128	2288393	1233202
2429	2-linoleoylglycerol (18:2)	Lipid	Monoacylglycerol	32506	LC/MS Neg	100000987	6250	279.233	3443-82-1	5365676	4517636		HMDB11538	18264510	31977450	16335310	18931364	12482938	30759344	19140708	17795186	24477712	65665336	115502344	20302432
308	2-methylbutyrylcarnitine (C5)	Amino Acid	Leucine, Isoleucine and Valine Metabolism	45095	LC/MS Pos Early	100001509	3050	246.17	31023-25-3	6426901	4932320		HMDB00378	2081365	2438820	2360263	1905952	1392414	1966411	1961977	1934380	1317554	1933920	1585340	1481984
1214	2-methylcitrate/homocitrate	Energy	TCA Cycle	52282	LC/MS Neg	100008929	575	205.035						101064		111589		62078
2424	2-myristoylglycerol (14:0)	Lipid	Monoacylglycerol	34383	LC/MS Neg	100001408	6230	227.202	27214-38-6	137938	121585		HMDB11530	308502		673159	1062522	849907				619045		917012
2428	2-oleoylglycerol (18:1)	Lipid	Monoacylglycerol	21232	LC/MS Neg	100000943	6500	281.249	3443-84-3	5319879	4478086		HMDB11537	17652812	33881504	34724000	17452032	13969992	23028988	28202706	21924124	26741094	84741256	122673344	40691948
386	2-oxoarginine*	Amino Acid	Urea cycle; Arginine and Proline Metabolism	55072	LC/MS Pos Early	100002784	1760	174.087	3715-10-04	558	542	C03771	HMDB04225	13451858	12800785	11207374	10927627	12229238	12997214	10392342	10851789	16533890	20328418	20363080	15458865
2156	2-palmitoleoyl-GPC (16:1)*	Lipid	Lysophospholipid	35819	LC/MS Pos Late	100001561	1425	494.324			21403164		HMDB10383	4135006	7345813	7855228	6521791	3344414	4803944	4318341	4128890	3089596	3956601	4947782	5107814
2426	2-palmitoleoylglycerol (16:1)*	Lipid	Monoacylglycerol	52432	LC/MS Neg	100008953	6016	253.217					HMDB11565	945131	2096164	770506	1635152	421941	997826	1001385	1114022	806466	2162574	2433572	1193208
2154	2-palmitoyl-GPC (16:0)*	Lipid	Lysophospholipid	35253	LC/MS Neg	100001562	6215	570.341		15061532	21403165		HMDB61702	398449	811498	790055	960634	595833	722619	740856	551921	349339	298261	653864	332441
1002	2-phosphoglycerate	Carbohydrate	Glycolysis, Gluconeogenesis, and Pyruvate Metabolism	35629	LC/MS Polar	100000093	4550	184.986	70195-25-4	59	13766841	C00631	HMDB03391	67752096	58040124	57706756	54514664	69264448	54452016	56311584	55726536	55394128	39180920	52038728	40970568
2214	2-stearoyl-GPE (18:0)*	Lipid	Lysophospholipid	41220	LC/MS Neg	100003901	6350	480.31			24769218		HMDB11129	1378413	1677986	1849980	2308540	1793524	1962200	2013049	1785172	893217	775947	1687663	1494135
3737	3'-dephospho-acetyl-CoA	Cofactors and Vitamins	Pantothenate and CoA Metabolism	54675	LC/MS Neg	100010805	2313	728.152		193680	168079			2022503	2532942	2469800	4053070	1965574	2253239	1801144	1914755	2318919	2704809	2781617	4900110
3736	3'-dephosphocoenzyme A	Cofactors and Vitamins	Pantothenate and CoA Metabolism	18289	LC/MS Neg	100000138	2013	686.142	3633-59-8	444485	392407	C00882	HMDB01373	7021784	19233804	19264628	8709036	5157312	14771701	11977850	8341803	5742262	15816958	12064313	8595733
153	3-(4-hydroxyphenyl)lactate	Amino Acid	Tyrosine Metabolism	32197	LC/MS Neg	240	1379	181.051	6482-98-0	9378	9010	C03672	HMDB00755	21727696	11944658	8880700	14477517	16340590	11670918	7244519	14608134	26518668	15457082	11108221	38297452
384	3-amino-2-piperidone	Amino Acid	Urea cycle; Arginine and Proline Metabolism	62853	LC/MS Pos Early	100020361	2065	115.087	1892-22-4	5200225	4371576		HMDB00323
3684	3-aminoisobutyrate	Nucleotide	Pyrimidine Metabolism, Thymine containing	1566	LC/MS Pos Early	1114	2190	104.071	10569-72-9;214139-20-5	64956	58481	C05145	HMDB03911	1565802	2279325	1767311	1579707	1634118	1727340	2257008	1540041	1280333	1172150	1915475	1748287
4060	3-formylindole	Xenobiotics	Food Component/Plant	62863	LC/MS Pos Early	100020219	2736	146.06		10256	9838	C08493	HMDB29737	10108664	8199544	9062507	8911027	11104767	8918246	8009557	9859155	9529224	8955872	8891383	11178098
2684	3-hydroxy-3-methylglutarate	Lipid	Mevalonate Metabolism	531	LC/MS Polar	112	2850	161.046	503-49-1	1662	4573695	C03761	HMDB00355	30197812	30520960	30534692	25506864	26152058	26651328	19114404	28865704	27394472	24507472	21251940	27785568
1590	3-hydroxybutyrate (BHBA)	Lipid	Ketone Bodies	542	LC/MS Polar	254	1444	103.04	625-72-9	441	428	C01089	HMDB00357	3796743	2135418	1851250	1860592	3198694	2412310	1945303	2124217	7393424	4923354	4466151	5094464
1526	3-hydroxybutyrylcarnitine (2)	Lipid	Fatty Acid Metabolism(Acyl Carnitine)	52984	LC/MS Pos Early	100009271	2340	248.149					HMDB13127	522592	555262	497834	409563	423664	561058	419651	447364	359708
334	3-hydroxyisobutyrate	Amino Acid	Leucine, Isoleucine and Valine Metabolism	1549	LC/MS Polar	111	1619	103.04	2068-83-9	87	10140307	C06001	HMDB00336	889828	869104	794881	564832	819499	706257	761914	1041700	1037095	1061266	914668	899991
2522	3-ketosphinganine	Lipid	Sphingolipid Synthesis	34381	LC/MS Pos Late	100001436	1400	300.29	18944-28-0	631	611	C02934	HMDB01480	783681	720846	745612	780196	653993	800977	564229	608236	823210	730214	797732	834310
329	3-methyl-2-oxobutyrate	Amino Acid	Leucine, Isoleucine and Valine Metabolism	44526	LC/MS Neg	100000936	1465	115.04	3715-29-5	49	48	C00141	HMDB00019	7869644	6892194	5560113	4669327	6997484	7647265	4484645	5430930	6036098	7036227	5303901	5121676
305	3-methyl-2-oxovalerate	Amino Acid	Leucine, Isoleucine and Valine Metabolism	15676	LC/MS Neg	100000036	2064.2	129.056	1460-34-0;51829-07-3	47	46	C00671	HMDB03736	34654540	36268656	28897930	23283390	33755236	38133700	23573200	26256246	30724916	33054762	26273804	25234400
288	3-methylglutaconate	Amino Acid	Leucine, Isoleucine and Valine Metabolism	38667	LC/MS Polar	100002458	2700	143.035	5746-90-7	1551553	1267861		HMDB00522	3501610	4916890	4502429	3351552	2961239	3952844	3051966	3075334	3139937	3954239	3307700	3792039
67	3-methylhistidine	Amino Acid	Histidine Metabolism	15677	LC/MS Pos Early	100000042	2670	170.092	368-16-1	64969	58494	C01152	HMDB00479	82008280	76372712	70629240	52492824	69040672	72787896	61792680	65066420	66619368	71384096	54561484	65720104
1003	3-phosphoglycerate	Carbohydrate	Glycolysis, Gluconeogenesis, and Pyruvate Metabolism	1414	LC/MS Neg	132	583	184.986	80731-10-8	724	10669764	C00597	HMDB00807	66941572	51420320	54920344	41263780	68257464	50121328	49065752	51446692	42761784	43532448	42275516	32695128
447	4-guanidinobutanoate	Amino Acid	Guanidino and Acetamido Metabolism	15681	LC/MS Pos Early	100000096	2320	146.092	463-003;463-00-3	500	486	C01035	HMDB03464	4043152	4455849	3826969	3263460	2820522	3260860	2502425	3027391	2934528	4186812	3577426	3816504
47	4-hydroxyglutamate	Amino Acid	Glutamate Metabolism	40499	LC/MS Pos Early	100002544	1141	164.055	2485-33-8	439902	388936	C03079	HMDB01344	1398733	1924655	1871740	1480189	1371554	1916194	1232531	1428212	871872	1076611	1106931	1143313
150	4-hydroxyphenylpyruvate	Amino Acid	Tyrosine Metabolism	1669	LC/MS Neg	1141	1690	179.035	156-39-8	979	954	C01179	HMDB00707	12964112	2130359	2662437	3853544	15973308	5101717	4149784	6803428	12421876	3953734	3329471	4926444
86	4-imidazoleacetate	Amino Acid	Histidine Metabolism	32349	LC/MS Pos Early	100001207	2055	127.05	645-65-8	96215	86856	C02835	HMDB02024	4722380	2416741	2057807	2930743	3997995	2030605	1626587	2901361	2344643	1941255	1673882	1687162
270	4-methyl-2-oxopentanoate	Amino Acid	Leucine, Isoleucine and Valine Metabolism	22116	LC/MS Neg	100000551	2170	129.056	816-66-0	70	69	C00233	HMDB00695	37396800	38229408	31941368	25987078	36058196	39050468	23593660	28790640	30446014	32583158	26898744	26290102
48	4-methylglutamate	Amino Acid	Glutamate Metabolism	32443	LC/MS Pos Early	100001128	2050	162.076	31137-74-3	5365	86558	C06234		86831208	113235440	97037528	90348736	72441456	98207704	72122736	73017136	54319840	70077392	55954736	57431124
3631	5,6-dihydrouridine	Nucleotide	Pyrimidine Metabolism, Uracil containing	61833	LC/MS Neg	100001425	1119	245.078	5627-05-04	94312	85115			902006	686616	1216522	571733	523430	668571	968806	575698	587353	774365	757299	1209373
105	5-hydroxylysine	Amino Acid	Lysine Metabolism	15685	LC/MS Pos Early	100000054	2790	163.108	13204-98-3	1029	1002	C16741	HMDB00450	597670	508166	413795	290549	330190	559098	396452	234651	290899	435741	351768	409925
437	5-methylthioadenosine (MTA)	Amino Acid	Polyamine Metabolism	1419	LC/MS Pos Early	212	2752	298.097	2457-80-9	439176	388321	C00170	HMDB01173	287853248	375846368	315558688	313382816	265594560	376686240	292036704	311569280	228858672	315364224	258595104	240594768
3633	5-methyluridine (ribothymidine)	Nucleotide	Pyrimidine Metabolism, Uracil containing	35136	LC/MS Neg	100001446	1778.1	257.078	1463-10-1	445408	393058		HMDB00884	116154	160970	154987	136883	95286	135638	117870	111548	80847	122855	97259	100129
459	5-oxoproline	Amino Acid	Glutathione Metabolism	1494	LC/MS Neg	1021	738.5	128.035	98-79-3	7405	7127	C01879	HMDB00267	216940112	207328400	202590336	155049088	219109232	200340368	169671008	156588800	170443840	177953904	169277024	213444896
1012	6-phosphogluconate	Carbohydrate	Pentose Phosphate Pathway	15442	LC/MS Neg	100000341	583.9	275.017	921-62-0;53411-70-4	91493	82615	C00345	HMDB01316	642518	243438	367718		251243	163377	199165	346650	577560	152027	213679	152210
2701	7-dehydrocholesterol	Lipid	Sterol	1099	LC/MS Pos Late	264	2467	367.336	434-16-2	439423	388534	C01164	HMDB00032	200823	185016	461097	294762	225512	284250	236456		236220	595102	280352
2743	7-hydroxycholesterol (alpha or beta)	Lipid	Sterol	47890	LC/MS Pos Late	100005999	1930	367.336		107722			HMDB06119				151553			154996	161753
3597	7-methylguanine	Nucleotide	Purine Metabolism, Guanine containing	35114	LC/MS Neg	100001456	1729.7	164.058	578-76-7	11361	10883	C02242	HMDB00897	122720	138742	118665	111114	75569	109238	85666	95893	108613	168331	117763	115765
1523	acetylcarnitine (C2)	Lipid	Fatty Acid Metabolism(Acyl Carnitine)	32198	LC/MS Pos Early	100000802	2282	204.123	5080-50-2	1	5406074	C02571	HMDB00201	807068480	1023352448	937604992	1030025216	777841792	1021346112	972011264	1235311104	984484672	899893120	1025201472	1009554112
1591	acetylcholine	Lipid	Neurotransmitter	18790	LC/MS Pos Early	1749	2220	146.118	60-32-1			C01996	HMDB00895	3479957	23357384	20748268	12163899	2422143	16522420	14365831	5955703	4486500	13467960	15083572	12734596
1216	acetylphosphate	Energy	Oxidative Phosphorylation	15488	LC/MS Polar	1211	4013.9	138.98	94249-01-1	186	181	C00227	HMDB01494	9533556	5255173	7744888	5691163	10546800	5817085	8933608	8651677	7734459	6296177	6543640	5347720
3561	adenine	Nucleotide	Purine Metabolism, Adenine containing	554	LC/MS Pos Early	880	2221	136.062	73-24-5	190	185	C00147	HMDB00034	1367620608	2267806720	1808281600	1450526976	1260608000	1821604736	1437561856	1393288448	1252542464	1782519936	1653582464	1206418560
3560	adenosine	Nucleotide	Purine Metabolism, Adenine containing	555	LC/MS Pos Early	798	2169	268.104	58-61-7	60961	54923	C00212	HMDB00050	45072048	84722376	81780176	68192816	47202212	74630368	74212944	58524168	48356640	78596088	98883032	63915996
3556	adenosine 3',5'-cyclic monophosphate (cAMP)	Nucleotide	Purine Metabolism, Adenine containing	2831	LC/MS Neg	207	1952.2	328.045	60-92-4	6076	268	C00575	HMDB00058	48981	21871	39805		38781	30254		49388	52980	45645		80904
3552	adenosine 5'-diphosphate (ADP)	Nucleotide	Purine Metabolism, Adenine containing	3108	LC/MS Neg	208	680	426.022	20398-34-9	6022	5800	C00008	HMDB01341	1425811	1355064	1066532	1722306	1705817	1329131	1204468	1354041	987219	474854	1389651	1072509
3727	adenosine 5'-diphosphoribose (ADP-ribose)	Cofactors and Vitamins	Nicotinate and Nicotinamide Metabolism	558	LC/MS Neg	215	920	558.064	68414-18-6	192	3674071	C00301	HMDB01178	257670	328486	300368	391398	337455	323365	265626	394577	272328	467319	311687	357158
3553	adenosine 5'-monophosphate (AMP)	Nucleotide	Purine Metabolism, Adenine containing	32342	LC/MS Pos Early	209	1013	348.07	149022-20-8	6083	10239183	C00020	HMDB00045	1378620032	1788373504	1686407424	1604650880	1268806016	1590545920	1459269888	1492897536	1342756864	1567786112	1781317120	1684526592
1306	adrenate (22:4n6)	Lipid	Polyunsaturated Fatty Acid (n3 and n6)	32980	LC/MS Neg	100001193	5678	331.264	2091-25-0	5497181	4445971	C16527	HMDB02226	367326400	742713344	605533760	791519040	498555904	673492160	635263488	614373888	322801024	434037728	761782016	367158560
28	alanine	Amino Acid	Alanine and Aspartate Metabolism	1126	LC/MS Pos Early	811	1700	90.055	56-41-7	5950	5735	C00041	HMDB00161	6397167616	7626690560	6880904704	6054377472	5704645120	7538344448	5966467072	6505705984	6281418752	7168396288	7012883968	7570587136
523	alanylleucine	Peptide	Dipeptide	37093	LC/MS Pos Early	100001890	3055	203.139	1638-60-4	259583	227831		HMDB28691	2658949	6245106	5744606	3304271	2441111	5343911	4750992	2843334	3268426	5491347	5850267	4958816
3547	allantoin	Nucleotide	Purine Metabolism, (Hypo)Xanthine/Inosine containing	1107	LC/MS Polar	1002	1672	157.037	97-59-6	204	199	C02350	HMDB00462	15390683	14383765	15426593	11880260	13956891	17599888	13515128	14897045	13999843	16614185	13049547	14012291
18	allo-threonine	Amino Acid	Glycine, Serine and Threonine Metabolism	15142	LC/MS Pos Early	100000272	1424	120.066	28954-12-3	99289	89699	C05519	HMDB04041	61193264	86478832	76141168	64219480	57124584	71008464	57464580	60556116	52765404	65813372	64831088	69076976
273	alpha-hydroxyisocaproate	Amino Acid	Leucine, Isoleucine and Valine Metabolism	22132	LC/MS Neg	100000706	1840	131.071	10303-64-7	83697	75520	C03264	HMDB00746	2338208	3367081	2097866	2532972	2161377	2688477	1383334	2206806	39404560	49428796	34944356	56415788
306	alpha-hydroxyisovalerate	Amino Acid	Leucine, Isoleucine and Valine Metabolism	46537	LC/MS Polar	100001300	1052	117.056	600-37-3	99823	90190		HMDB00407	1395479	1151848	1169787	982676	1297072	1307141	1204525	1483323	1408886	1742226	1487853	1560395
43	alpha-ketoglutaramate*	Amino Acid	Glutamate Metabolism	62101	LC/MS Polar	100002397	1916	144.03	18465-19-5					18082910	14078299	11858550	13419198	15802851	15921312	9484880	12427907	14431679	15347563	17453598	24138136
1198	alpha-ketoglutarate	Energy	TCA Cycle	528	LC/MS Polar	93	2700	145.014	305-72-6;328-50-7;22202-68-2	51	50	C00026	HMDB00208	122163704	22584356	27977092	48394264	160729424	37336384	41133932	96157888	139628928	21202268	16804236	65495656
3752	alpha-tocopherol	Cofactors and Vitamins	Tocopherol Metabolism	1561	LC/MS Pos Late	1105	2522	430.378	59-02-9;10191-41-0	14985	14265	C02477	HMDB01893	1467583	1321844	1092097	914137	1243694	1445783	977666	1090334	957745	1003481	776923	757531
1043	arabitol/xylitol	Carbohydrate	Pentose Metabolism	48885	LC/MS Polar	100006430	1932.4	151.061		6912		C01904		343703	415977	286012	304443		277992	368167	271094	294890	435128		354226
1049	arabonate/xylonate	Carbohydrate	Pentose Metabolism	48255	LC/MS Polar	100006115	2700	165.04						1658748	2256177	1744294	1073617	1373849	2169118	1746044	1832764	994439	2159363	1279300	1646198
1271	arachidate (20:0)	Lipid	Long Chain Fatty Acid	1118	LC/MS Neg	893	6240	311.296	506-30-9	10467	10035	C06425	HMDB02212	16015983	32606092	16930048	27955822	24080164	32966520	21712816	24008798	18265388	25541016	52990772	16068828
1305	arachidonate (20:4n6)	Lipid	Polyunsaturated Fatty Acid (n3 and n6)	1110	LC/MS Neg	229	5535	303.233	506-32-1	444899	392692	C00219	HMDB01043	1285066752	2149584384	1906292224	2290932992	1685684096	1980221440	1885242368	1956422272	1190585216	1382025344	1922025216	1176466304
1603	arachidonoylcholine	Lipid	Fatty Acid Metabolism (Acyl Choline)	53261	LC/MS Pos Late	100009332	1390	390.337						135767	130202	123877	180320	62839	71574		153047
413	argininate*	Amino Acid	Urea cycle; Arginine and Proline Metabolism	57461	LC/MS Pos Early	100002769	2150	176.103	157-07-3	160437	140984		HMDB03148	1420635	2161052	1946081	1996534	1586483	1794553	1688339	1733483	3604900	4601969	5024259	4416502
378	arginine	Amino Acid	Urea cycle; Arginine and Proline Metabolism	1638	LC/MS Pos Early	231	2825	175.119	1119-34-2	232	227	C00062	HMDB00517	2186842368	1976133632	1863606656	1686943488	2124776064	2169498624	1839957248	1901937536	2376170752	2519936256	2401419264	2268471040
38	asparagine	Amino Acid	Alanine and Aspartate Metabolism	512	LC/MS Pos Early	917	1225	133.061	70-47-3	6267	6031	C00152	HMDB00168	694855040	867279552	769894208	761990976	679924032	842818944	698399360	787445952	671975424	792876800	797552256	751123904
34	aspartate	Amino Acid	Alanine and Aspartate Metabolism	443	LC/MS Pos Early	234	1165	134.045	56-84-8	5960	5745	C00049	HMDB00191	1065232832	2413726464	2404899072	1859609600	1038136576	2279915776	2124655360	1689069312	1218600704	1946755072	2225713152	1530164992
1278	behenate (22:0)*	Lipid	Long Chain Fatty Acid	12125	LC/MS Neg	314	6745	339.327	112-85-6	8215	7923	C08281	HMDB00944	1398990	1807052	1682034	1989858	1666506	1986542	1872190	1682508	1941012	2144773	2302583	1401085
2612	behenoyl dihydrosphingomyelin (d18:0/22:0)*	Lipid	Dihydrosphingomyelins	57331	LC/MS Pos Late	100009026	3150	789.684			24846880		HMDB12091			62078
2618	behenoyl sphingomyelin (d18:1/22:0)*	Lipid	Sphingomyelins	48492	LC/MS Pos Late	100006294	3083	787.669			24846873		HMDB12103	4734560	6286868	6315812	4711005	6101639	7901232	4245291	3639413	2231931	4102137	4493040	5282389
3648	beta-alanine	Nucleotide	Pyrimidine Metabolism, Uracil containing	55	LC/MS Pos Early	244	1905	90.055	56-41-7;107-95-9	239	234	C00099	HMDB00056	47773804	36245976	26020948	34797216	27075968	42421652	55922760	35440308	26499090	48997180	42218208	38421544
53	beta-citrylglutamate	Amino Acid	Glutamate Metabolism	54923	LC/MS Neg	100003271	530	320.062	73590-26-8	72715786	19992713	C20775													34147
285	beta-hydroxyisovalerate	Amino Acid	Leucine, Isoleucine and Valine Metabolism	12129	LC/MS Polar	1442	1149.8	117.056	625-08-1	69362	62571		HMDB00754	1573988	1191388	1222694	1374566	1751775	1599947	1394432	1418215	1634492	1227462	1441863	1622209
6	betaine	Amino Acid	Glycine, Serine and Threonine Metabolism	3141	LC/MS Pos Early	799	1064	118.086	107-43-7	247	24219951173	C00719	HMDB00043	648227776	778034048	784446016	673655360	541907328	692481856	620092800	604905728	609557568	723815744	745325824	715566976
3776	biotin	Cofactors and Vitamins	Biotin Metabolism	568	LC/MS Pos Early	251	2253	245.095	58-85-5	171548	149962	C00120	HMDB00030	13206495	12015375	11581335	9597170	12529556	10679802	10663092	9479554	9799173	13318050	8854098	9491925
1488	butyrylcarnitine (C4)	Lipid	Fatty Acid Metabolism (also BCAA Metabolism)	32412	LC/MS Pos Early	100001054	2860	232.154	25576-40-3	439829	184820	C02862	HMDB02013	5283973	5319888	5968241	5772059	4724406	6290084	5074690	6503971	8705489	9012739	10477824	10643003
1585	carnitine	Lipid	Carnitine Metabolism	15500	LC/MS Pos Early	100000007	1978	162.112	461-05-2	10917	10455	C00318	HMDB00062	101380984	160014944	161958752	109979608	123309880	242085856	226756288	144627136	132659024	236743392	266640608	160360432
77	carnosine	Amino Acid	Histidine Metabolism	1768	LC/MS Pos Early	249	2942	227.114	305-84-0	439224	388363	C00386	HMDB00033	24050948	18048012	16292337	14275697	22654920	22434494	17836930	19622712	22756708	20874412	15715625	17627534
3871	catechol sulfate	Xenobiotics	Benzoate Metabolism	35320	LC/MS Neg	100001605	1906	188.986	4918-96-1	3083879	2341024		HMDB59724
2567	ceramide (d16:1/24:1, d18:1/22:1)*	Lipid	Ceramides	57437	LC/MS Pos Late	100015727	3850	620.598
2563	ceramide (d18:1/14:0, d16:1/16:0)*	Lipid	Ceramides	57432	LC/MS Pos Late	100015735	2477	510.488						7257111	5915350	4660511	7485752	8927468	4937109	4330962	8408338	15485550	8599875	8822721	10586790
2564	ceramide (d18:1/17:0, d17:1/18:0)*	Lipid	Ceramides	57434	LC/MS Pos Late	100015737	3055	552.535						2758022	2114252	2064910	3268725	2416327	1699234	1866744	2471802	2176595	1489971	1895513	2405471
2566	ceramide (d18:1/20:0, d16:1/22:0, d20:1/18:0)*	Lipid	Ceramides	57440	LC/MS Pos Late	100015755	3920	594.582
2568	ceramide (d18:2/24:1, d18:1/24:2)*	Lipid	Ceramides	57443	LC/MS Pos Late	100015744	3858	646.613
2699	cholesterol	Lipid	Sterol	63	LC/MS Pos Late	266	2707	369.352	57-88-5	11025495	4937803	C00187	HMDB00067	233590976	315294336	307873760	271327168	213208352	261586176	233764560	240611360	191977392	237618784	242915792	240419024
1830	choline	Lipid	Phospholipid Metabolism	15506	LC/MS Pos Early	1256	1961	104.107	67-48-1	305	149278	C00114	HMDB00097	1119925632	1088486656	965130752	1108178048	930196864	979326528	773263360	1129223808	955733824	867559680	709636480	885027904
1831	choline phosphate	Lipid	Phospholipid Metabolism	34396	LC/MS Pos Early	267	700	184.073	72556-74-2	1014	119298	C00588	HMDB01565	953302336	1516886784	1465898496	1273545088	848189568	1124325888	1091470080	1072921472	791816640	1147567744	1269455616	1160184704
1213	citraconate/glutaconate	Energy	TCA Cycle	47076	LC/MS Polar	100006438	2600	129.019						4846577	5665706	6209855	4926023	4723851	5851597	4464165	4939509	6379729	5858229	6309856	6706305
1192	citrate	Energy	TCA Cycle	1564	LC/MS Neg	1124	582	191.02	77-92-9	311	305	C00158	HMDB00094	1563402	2074732	1785987	944309	1176501	3446427	2200508	1028262	2220628	4736126	5333314	2253898
387	citrulline	Amino Acid	Urea cycle; Arginine and Proline Metabolism	2132	LC/MS Pos Early	391	1520	176.103	372-75-8	9750	810	C00327	HMDB00904	2284163	2013789			2157004	1586404	2219354	2489585	2038082	2356252	1949113	3095329
419	creatine	Amino Acid	Creatine Metabolism	27718	LC/MS Pos Early	1221	1947	132.077	57-00-1	586	566	C00300	HMDB00064	279351904	282372800	277612384	213864752	248786832	286935968	251836688	208422400	239471776	310839936	277088544	274252128
420	creatinine	Amino Acid	Creatine Metabolism	513	LC/MS Pos Early	275	2055	114.066	60-27-5	588	568	C00791	HMDB00562	169262544	146494432	145108128	130781992	157087872	155930128	147390016	128864976	147041360	169106320	146851360	152515184
355	cystathionine	Amino Acid	Methionine, Cysteine, SAM and Taurine Metabolism	15705	LC/MS Pos Early	310	2270	223.075	535-34-2	439258	811	C02291	HMDB00099	866685632	1279650048	1190958336	1125357696	1012412672	1111699456	1117451904	1148407040	1177374336	1413986432	1795130368	1614700160
357	cysteine	Amino Acid	Methionine, Cysteine, SAM and Taurine Metabolism	1868	LC/MS Pos Early	800	1475	122.027	52-90-4;56-89-3	5862	5653	C00097	HMDB00574	13287487	12348992	12101152	8227067	11038768	11949390	9894847	10407803	11394179	12693380	9493505	9528833
369	cysteine sulfinic acid	Amino Acid	Methionine, Cysteine, SAM and Taurine Metabolism	37443	LC/MS Pos Early	100002113	597	154.017	207121-48-0	109	107	C00606	HMDB00996	1413561	913101	975754	1185279	1311229	1090599	920382	1458318	1297194	1018215	913786	1410512
453	cysteine-glutathione disulfide	Amino Acid	Glutathione Metabolism	35159	LC/MS Pos Early	100001437	2465	427.095	13081-14-6	4247235	3455404		HMDB00656	817884	1095961	938798	824936	658001	990147	636106	989458	902657	1901344	1089518	1813380
456	cysteinylglycine	Amino Acid	Glutathione Metabolism	35637	LC/MS Pos Early	278	2132	179.048	19246-18-5	439498	58762	C01419	HMDB00078	1444242	2060964	2248485	1831918	1108064	1089282	1586414	2024691	1345029	1054807	1560914	1006574
363	cystine	Amino Acid	Methionine, Cysteine, SAM and Taurine Metabolism	56	LC/MS Pos Early	279	2000	241.031	56-89-3	67678	575	C00491	HMDB00192
3659	cytidine	Nucleotide	Pyrimidine Metabolism, Cytidine containing	514	LC/MS Pos Early	827	2124	244.093	65-46-3	6175	5940	C00475	HMDB00089						431777	313768
1832	cytidine 5'-diphosphocholine	Lipid	Phospholipid Metabolism	34418	LC/MS Pos Early	1220	725	489.115	33818-15-4	13804	21531769	C00307	HMDB01413	13869766	19124740	21344108	20733216	21773756	26751540	23070706	27885700	14289444	15479152	19262210	19389216
3655	cytidine 5'-monophosphate (5'-CMP)	Nucleotide	Pyrimidine Metabolism, Cytidine containing	2372	LC/MS Pos Early	282	835	324.059	63-37-6	6131	5414497	C00055	HMDB00095	41997764	46693800	47326180	38612148	97212232	110117000	111672912	116968928	33574692	38773520	38455132	23876940
1837	cytidine-5'-diphosphoethanolamine	Lipid	Phospholipid Metabolism	34410	LC/MS Polar	100001407	4210	445.053	72842-05-8	123727	287	C00570	HMDB01564	4664472	4150899	5609258	5341202	7068533	5807731	6713990	7777542	4754970	3151962	4763869	6143744
3660	cytosine	Nucleotide	Pyrimidine Metabolism, Cytidine containing	573	LC/MS Pos Early	881	2060	112.051	71-30-7	597	577	C00380	HMDB00630	4145912	5831582	4887585	3600033	4986938	7516450	6550113	4468117	3679308	5424776	4674055	3621096
1584	deoxycarnitine	Lipid	Carnitine Metabolism	36747	LC/MS Pos Early	100001662	2052	146.118	6249-56-5	134	705	C01181	HMDB01161	182868240	234379744	224038080	213068976	169216800	237299440	230860976	219154688	208711360	244665408	252027536	219684192
2443	diacylglycerol (14:0/18:1, 16:0/16:1) [2]*	Lipid	Diacylglycerol	54954	LC/MS Pos Late	100010935	3183	584.525						662462	664696	633566	665418	586614	615916	420542	663034	1470831	1613321	2593811	3697125
2444	diacylglycerol (16:1/18:2 [2], 16:0/18:3 [1])*	Lipid	Diacylglycerol	54966	LC/MS Pos Late	100010940	2733	608.525						2180620	2835234	2107727	2794667	2012112	2696051	1960195	2758137	1346363	1917173	1763063	2190495
1309	dihomo-linoleate (20:2n6)	Lipid	Polyunsaturated Fatty Acid (n3 and n6)	17805	LC/MS Neg	1231	5730	307.264	2091-39-6	6439848	4944228	C16525	HMDB05060	96210656	206612432	146744976	213381024	128300560	172414800	149682384	143967888	115658616	137581232	259180768	113656016
1304	dihomo-linolenate (20:3n3 or n6)	Lipid	Polyunsaturated Fatty Acid (n3 and n6)	35718	LC/MS Neg	100001739	5596	305.249	17046-59-2	5280581	4471954	C03242	HMDB02925	426528832	683384448	587539520	726096320	517920800	617487232	603706560	598925696	389194112	443680032	605760128	388423936
998	dihydroxyacetone phosphate (DHAP)	Carbohydrate	Glycolysis, Gluconeogenesis, and Pyruvate Metabolism	15522	LC/MS Pos Early	309	539	171.005	102783-56-2	668	3833110	C00111	HMDB01473	153091	180826						105088		158380		193481
393	dimethylarginine (SDMA + ADMA)	Amino Acid	Urea cycle; Arginine and Proline Metabolism	36808	LC/MS Pos Early	100001810	2850	203.15	102783-24-4	123831	110375	C03626	HMDB01539	95579072	67056308	52821180	61055388	76843232	55075060	38899568	67160344	68289656	50977320	41830716	58893984
5	dimethylglycine	Amino Acid	Glycine, Serine and Threonine Metabolism	5086	LC/MS Pos Early	806	1104	104.071	1118-68-9	673	653	C01026	HMDB00092	16996788	21827170	18679872	15959275	13534622	18334382	13142615	14853947	14953643	19691452	16928522	16536676
1308	docosadienoate (22:2n6)	Lipid	Polyunsaturated Fatty Acid (n3 and n6)	32415	LC/MS Neg	100001182	6034	335.296	7370-49-2	5282807	4445934	C16533	HMDB61714	2574722	5569809	3908038	5226360	3449820	4840353	4024496	3857236	2881865	3426657	7084979	2828326
1295	docosahexaenoate (DHA; 22:6n3)	Lipid	Polyunsaturated Fatty Acid (n3 and n6)	44675	LC/MS Neg	100000665	5525	327.233	6217-54-5	445580	393183	C06429	HMDB02183	710412032	1128484992	1008922560	1129660672	938502272	1100275968	1022685952	1017363648	651374528	739606528	1076237312	621959616
1602	docosahexaenoylcholine	Lipid	Fatty Acid Metabolism (Acyl Choline)	53263	LC/MS Pos Late	100009333	1378	414.337						69247	84445		86301		49861		68476
1294	docosapentaenoate (n3 DPA; 22:5n3)	Lipid	Polyunsaturated Fatty Acid (n3 and n6)	32504	LC/MS Neg	100001181	5571	329.249	2234-74-4	6441454		C16513	HMDB06528	60350384	150436112	101732384	156065856	74809008	107823280	91172160	72481344	44553544	45583708	89361744	45626360
1307	docosapentaenoate (n6 DPA; 22:5n6)	Lipid	Polyunsaturated Fatty Acid (n3 and n6)	37478	LC/MS Neg	100001580	5624.5	329.249	25182-74-5	6441454	4945614	C16513	HMDB01976	2103531008	3377809664	2935064320	3533928960	2688842752	3199244800	3037229056	3159545856	2060669056	2298551808	3278283776	2007375616
1296	docosatrienoate (22:3n3)	Lipid	Polyunsaturated Fatty Acid (n3 and n6)	32417	LC/MS Neg	100001195	5823	333.28	59708-86-0	5312556	4471981	C16534	HMDB02823	149771904	282449888	223308192	300393600	201162400	257968784	239115376	234690208	155721456	185905904	312223744	144343664
1410	dodecadienoate (12:2)*	Lipid	Fatty Acid, Dicarboxylate	62276	LC/MS Neg	100020478	5146	195.139						378127	541321	611661	950490	305907	291477	432383	622802	207061	369132	389871	473264
1293	eicosapentaenoate (EPA; 20:5n3)	Lipid	Polyunsaturated Fatty Acid (n3 and n6)	18467	LC/MS Neg	2050	5450	301.217	10-2005-9;10417-94-4	446284	393682	C06428	HMDB01999	9774710	21618108	18132364	22786860	14300761	18162506	14775554	15415892	7000745	10150215	16844232	7640786
1274	eicosenoate (20:1)	Lipid	Long Chain Fatty Acid	33587	LC/MS Neg	100001335	5950	309.28		5282768	4445895	C16526	HMDB02231	64063544	141729408	107349536	133613720	89099480	120392920	107647528	94544464	72493528	92414136	167242768	73782896
1567	eicosenoylcarnitine (C20:1)*	Lipid	Fatty Acid Metabolism(Acyl Carnitine)	57519	LC/MS Pos Late	100015838	1484	454.389
1279	erucate (22:1n9)	Lipid	Long Chain Fatty Acid	1552	LC/MS Neg	1087	6355.6	337.311	112-86-7	5281116	7924	C08316	HMDB02068	2284720	5081584	2568918	3453398	3294385	3936592	3225335	3449247	1794425	3389860	6518582	1844401
4163	erythritol	Xenobiotics	Food Component/Plant	20699	LC/MS Polar	100000846	1491	167.056	149-32-6	222285	13835932	C00503	HMDB02994	6808145	7363353	7101708	5618801	6202815	8381433	6005076	6182180	6551223	7507169	5822907	6671020
1184	erythronate*	Carbohydrate	Aminosugar Metabolism	42420	LC/MS Polar	100001320	2186	135.03	88759-55-1	2781043	2061231		HMDB00613	71924336	78936096	76889040	55282496	63122096	85696920	63965032	62752832	59005696	73634048	64820028	66127340
316	ethylmalonate	Amino Acid	Leucine, Isoleucine and Valine Metabolism	15765	LC/MS Polar	2054	2785	131.035	601-75-2	11756	11263		HMDB00622	2034730	2245756	2427184	1681050	1856000	1940930	1737442	1758418	1832754	1924902	1680335	1857666
3731	flavin adenine dinucleotide (FAD)	Cofactors and Vitamins	Riboflavin Metabolism	2134	LC/MS Neg	327	2425	784.15	146-14-5;84366-81-4	643975	559059	C00016	HMDB01248	1125561	1234627	1231645	1096439	994519	1210324	1067502	1112040	955091	1143942	1062414	1196031
3732	flavin mononucleotide (FMN)	Cofactors and Vitamins	Riboflavin Metabolism	15797	LC/MS Neg	100000251	2390	455.097	130-40-5	710	690	C00061	HMDB01520	2290622	2816863	2692910	2456310	2054203	2591484	2280028	2300800	2696434	3431727	3330369	3232781
3778	folate	Cofactors and Vitamins	Folate Metabolism	1826	LC/MS Neg	328	1467	440.132	59-30-3	6037	5815	C00504	HMDB00121	1329263	748579	708303	645155	1162531	980011	852842	931732	1040430	801877	598500	776215
75	formiminoglutamate	Amino Acid	Histidine Metabolism	43493	LC/MS Pos Early	100002500	1880	175.071	816-90-0	439233	388370	C00439	HMDB00854	3438136	2853173	3047111	2346369	3027070	2863572	2799051	2503757	2538128	2615211	2324726	3167448
1103	fructose	Carbohydrate	Fructose, Mannose and Galactose Metabolism	577	LC/MS Polar	878	2065	179.056	57-48-7	5984	5764	C00095	HMDB00660	36976700	14466226	25342840	15786578	36513580	23886888	33556704	33174108	27878032	11338066	15779975	19486864
996	fructose 1,6-diphosphate/glucose 1,6-diphosphate/myo-inositol diphosphates	Carbohydrate	Glycolysis, Gluconeogenesis, and Pyruvate Metabolism	46896	LC/MS Neg	100002180	551	338.989				C00354		2114219	1792423	1679009	1908269	2165250	1907357	1865068	2215246	1991728	1854029	1846422	2067987
993	fructose-6-phosphate	Carbohydrate	Glycolysis, Gluconeogenesis, and Pyruvate Metabolism	12021	LC/MS Polar	1232	4261	259.022	103213-47-4	69507	19969987	C05345	HMDB00124	9264257	11915657	16197941	9132285	4877640	10246012	13081049	8146069	9687069	10119533	16219694	10667654
1202	fumarate	Energy	TCA Cycle	1643	LC/MS Polar	330	3084	115.004	100-17-8	444972	10197150	C00122	HMDB00134	8677334	11721282	13660634	7780819	10242280	29338348	22368568	10359432	13086462	21461248	27945552	12098985
1129	galactonate	Carbohydrate	Fructose, Mannose and Galactose Metabolism	27719	LC/MS Polar	100001026	3085	195.051	299-28-5	128869	114198	C00880	HMDB00565	17192880	22200746		4915341		18611800	11754825			31348728
1120	galactose 1-phosphate	Carbohydrate	Fructose, Mannose and Galactose Metabolism	15706	LC/MS Polar	100000300	4552	259.022	19046-60-7	123912		C00446	HMDB00645	1724941	2039734	2096734	1965704	1822098	1732936	1999987	1656856	2621128	2357218	2901584	2259622
502	gamma-glutamyl-alpha-lysine	Peptide	Gamma-glutamyl Amino Acid	55015	LC/MS Pos Early	100010901	2784	276.155		65254	58747			156368	157836	252603	102712		281630	278596	160936	254691	302116	294470	281782
503	gamma-glutamyl-epsilon-lysine	Peptide	Gamma-glutamyl Amino Acid	33934	LC/MS Pos Early	100001262	2725	276.155	17105-15-6	7015685	5378717		HMDB03869	323036	729870	596251	469028	347928	628991	522417	434445	430654	712141	461085	417507
494	gamma-glutamylalanine	Peptide	Gamma-glutamyl Amino Acid	37063	LC/MS Pos Early	100001843	1986	219.098	5875-41-2	440103	389104		HMDB29142	61341180	103035008	106181888	89465464	57646996	86736776	89813072	75266576	39803312	53604536	56046944	58849688
495	gamma-glutamylcysteine	Peptide	Gamma-glutamyl Amino Acid	1778	LC/MS Pos Early	1036	2118	251.07	636-58-8	842	819	C00669	HMDB01049	1777141	2055352	2206103	1760466	1011186	1451052	1651272	1734197	933738	1076186	980718	906958
496	gamma-glutamylglutamate	Peptide	Gamma-glutamyl Amino Acid	36738	LC/MS Pos Early	331	1775	277.103	1116-22-9	92865	83831	C05282	HMDB11737	15831477	30297464	33434910	23417248	18182244	25804880	24154460	23655864	20934136	23718318	27467692	24233840
497	gamma-glutamylglutamine	Peptide	Gamma-glutamyl Amino Acid	2730	LC/MS Pos Early	1140	1430	276.119	10148-81-9	150914	133013	C05283	HMDB11738	3098513	2324012	2220622	2398149	3156727	2964776	2614052	3037782	2966266	2878453	2324084	2491778
498	gamma-glutamylglycine	Peptide	Gamma-glutamyl Amino Acid	33949	LC/MS Pos Early	100001294	1535	205.082	1948-29-4	165527	145071		HMDB11667	244967200	368921600	346859136	277994432	223150640	307551488	273543200	268538944	191556448	268869984	256984704	264076288
500	gamma-glutamylisoleucine*	Peptide	Gamma-glutamyl Amino Acid	34456	LC/MS Pos Early	100001485	2940	261.144		14253342	21403145		HMDB11170	7999147	8850250	8934737	8687806	7079503	8894349	8612391	9180974	6835654	6741661	6150395	7035757
501	gamma-glutamylleucine	Peptide	Gamma-glutamyl Amino Acid	18369	LC/MS Pos Early	1268	2991	261.144	2566-39-4	151023	133115		HMDB11171	7533564	11916155	11623319	9747296	6869262	10517195	9808847	9470780	5420890	7437864	7044883	7474409
504	gamma-glutamylmethionine	Peptide	Gamma-glutamyl Amino Acid	44872	LC/MS Pos Early	100001313	2640	279.101	17663-87-5	7009567	5373147		HMDB29155	23102258	32090180	30377576	24160014	21877182	31732568	29162400	27187848	15538292	21567954	19623184	18821236
506	gamma-glutamylthreonine	Peptide	Gamma-glutamyl Amino Acid	33364	LC/MS Pos Early	100001314	1750	249.108	5652-48-2	76078708	21403107		HMDB29159	18754328	30889884	30894578	26583394	13617819	23111888	22744596	22659748	10310900	13719858	12032964	10488043
509	gamma-glutamylvaline	Peptide	Gamma-glutamyl Amino Acid	43829	LC/MS Pos Early	100001126	2700	247.129	2746-34-1	7015683			HMDB11172	40125840	59717104	55766320	51134648	39497764	50411448	50255280	50613968	30050050	37004920	37175892	34977032
4082	gluconate	Xenobiotics	Food Component/Plant	587	LC/MS Polar	338	2922	195.051	527-07-1	10690	10240	C00257	HMDB00625	299186880	367608896	385134208	260464160	257026848	324348736	285978592	305169952	405850880	460908960	412221504	508119136
989	glucose	Carbohydrate	Glycolysis, Gluconeogenesis, and Pyruvate Metabolism	48152	LC/MS Polar	572	2342	225.062	50-99-7	79025	71358	C00031	HMDB00122	249119872	11427146	106059896	54819136	245158480	28961492	237796880	209145456	113522784	4441290	45101976	77229408
990	glucose 6-phosphate	Carbohydrate	Glycolysis, Gluconeogenesis, and Pyruvate Metabolism	31260	LC/MS Polar	291	4537	259.022	103192-55-8	5958	19952394	C00668	HMDB01401	30062058	24980450	32076188	27125708	24644654	20208100	25884708	23697336	26879692	13005332	26561356	27266280
41	glutamate	Amino Acid	Glutamate Metabolism	57	LC/MS Pos Early	561	1500	148.06	56-86-0	611	591	C00025	HMDB00148	1535158912	391661984	437514752	705904256	1432659968	491998016	504664704	1170468736	1013111488	329136320	245655216	606169472
50	glutamate, gamma-methyl ester	Amino Acid	Glutamate Metabolism	33487	LC/MS Pos Early	100001103	2170	162.076	1499-55-4;1499-55-4	68662	66546		HMDB61715	3539537	3066981	3418510	2609657	3668677	3583406	2981579	2863986	2985332	2996081	2922744	3372817
42	glutamine	Amino Acid	Glutamate Metabolism	53	LC/MS Pos Early	563	1291	147.076	56-85-9	5961	5746	C00064	HMDB00641	562021056	652195008	948843072	231941040	658565888	1255815808	1249719040	604901696	485770304	837508992	717009792	396725024
638	glutaminylleucine	Peptide	Dipeptide	42994	LC/MS Pos Early	100003160	3009	260.16							1177292	885969			1023972	663287			960703	805770	231404
1387	glutarate (C5-DC)	Lipid	Fatty Acid, Dicarboxylate	396	LC/MS Polar	339	2900	131.035	110-94-1	743	3618533	C00489	HMDB00661	2568635	3478448	3601800	3316378	2871122	3321920	2318408	3103992	2368900	2831255	2230724	2571020
451	glutathione, oxidized (GSSG)	Amino Acid	Glutathione Metabolism	27727	LC/MS Pos Early	448	2667	613.159	103239-24-3	65359	58835	C00127	HMDB03337	37332592	55245880	50064324	47884456	35204780	41056172	38930576	44969032	35511124	48788312	52290524	49519492
450	glutathione, reduced (GSH)	Amino Acid	Glutathione Metabolism	2127	LC/MS Pos Early	496	2000	308.091	70-18-8	124886	111188	C00051	HMDB00125	449796128	661632000	617646016	556274112	350475200	425168128	465888704	501067136	344712448	391451328	396912384	283850464
1009	glycerate	Carbohydrate	Glycolysis, Gluconeogenesis, and Pyruvate Metabolism	1572	LC/MS Polar	1052	2070.4	105.019	600-19-1	752	732	C00258	HMDB00139	81335848	136012624	123790112	79216440	84166600	116140672	89177016	79075376	73094536	117242368	106153536	109102736
2399	glycerol	Lipid	Glycerolipid Metabolism	15122	LC/MS Neg	1254	758	91.0401	56-81-5	753	733	C00116	HMDB00131	4348012	4502227	5925413	6004052	4452992	6969193	6799089	4301682	5036863	5680901	11896878	6847006
2400	glycerol 3-phosphate	Lipid	Glycerolipid Metabolism	43847	LC/MS Pos Early	100000258	580	173.021	29849-82-9	754	734	C00093	HMDB00126	19155834	20597174	15958882	22909732	17967856	14791817	12306431	21274140	14607001	18219892	14725331	32030196
1838	glycerophosphoethanolamine	Lipid	Phospholipid Metabolism	37455	LC/MS Polar	100001620	3075	214.049	33049-08-0	123874	110410	C01233	HMDB00114	22469372	45862516	51911724	33404198	22079716	36321280	32987190	28163134	18237984	28411860	31060472	26690696
2405	glycerophosphoglycerol	Lipid	Glycerolipid Metabolism	48857	LC/MS Polar	100001619	2430	245.043		439964	388990	C03274		15010228	22723662	24653576	16761102	12559688	18537606	17526526	15934806	14617368	21687914	21719034	19309578
1840	glycerophosphoinositol*	Lipid	Phospholipid Metabolism	47155	LC/MS Polar	100001621	3850	333.059	16824-65-0	167572				9516522	15595036	15503014	13635248	8747956	13046951	12429401	12263369	8186663	10547699	11292236	11030684
1834	glycerophosphorylcholine (GPC)	Lipid	Phospholipid Metabolism	15990	LC/MS Pos Early	100000269	672	258.11	28319-77-9	71920	571409	C00670	HMDB00086	1572660352	2541992960	2452930560	2220364032	1366524032	1926069376	1862878208	1890657024	1215666432	1680279552	1737547648	1527623168
1839	glycerophosphoserine*	Lipid	Phospholipid Metabolism	57404	LC/MS Pos Early	100015666	577	260.053		3081457	2339060			13960985	21003264	19809964	15914175	12227845	15308538	14384183	13103640	10863901	13324680	13999084	12797438
1	glycine	Amino Acid	Glycine, Serine and Threonine Metabolism	58	LC/MS Pos Early	340	1375	76.0393	56-40-6	750	730	C00037	HMDB00123	1300911232	1576799872	1421454720	1192872704	1249908352	1528213632	1253746816	1289829504	1128668160	1393378560	1386832000	1459157120
2902	glycochenodeoxycholate	Lipid	Primary Bile Acid Metabolism	32346	LC/MS Neg	1628	5236.1	448.307	16564-43-5	12544		C05466	HMDB00637	398264	259794	218070	180524	409041	394810	280414	238066	335805	344312	184431	220639
660	glycylisoleucine	Peptide	Dipeptide	36659	LC/MS Pos Early	100001790	3002	189.123	19461-38-2	88079	19972556		HMDB28844	682127	883362	1217775	858497	529980	1033692	909825	677890	712583	1103351	744671	1083990
661	glycylleucine	Peptide	Dipeptide	34398	LC/MS Pos Early	100001258	3059	189.123	869-19-2	92843	83812	C02155	HMDB00759	6919358	7626218	6920426	7150869	5536996	5944903	6016397	7150871	7310996	6423807	5557504	8396637
671	glycylvaline	Peptide	Dipeptide	18357	LC/MS Pos Early	100000487	2734	175.108	1963-21-9	97417	2006926		HMDB28854	2729025	3470352	2990456	2554801	2294434	3042134	2845318	2386905	2266353	2990623	3100258	3568535
418	guanidinoacetate	Amino Acid	Creatine Metabolism	43802	LC/MS Pos Early	344	1937	118.061	352-97-6	763	743	C00581	HMDB00128	2041110	2011185	2020898	1611506	1894961	2171116	1921777	1618942	1927478	2157210	2346466	2214125
3595	guanine	Nucleotide	Purine Metabolism, Guanine containing	32352	LC/MS Pos Early	172	2032	152.057	73-40-5	764	744	C00242	HMDB00132	137582112	134511552	126376824	149094240	130803416	141005504	114599584	140941840	174276928	140661264	120899320	205881616
3594	guanosine	Nucleotide	Purine Metabolism, Guanine containing	1573	LC/MS Neg	1099	1662	282.084	118-00-3	6802	6544	C00387	HMDB00133	288607	366073	537940	404438	244406	535038	596967	495330	324754	839556	697155	483704
3589	guanosine 5'- monophosphate (5'-GMP)	Nucleotide	Purine Metabolism, Guanine containing	2849	LC/MS Pos Early	347	800	364.065	5550-12-09	6804	741	C00144	HMDB01397	21320268	38488128	46717632	30448514	16092948	43962888	43038628	21229752	18530690	56143616	62761996	30971764
3750	gulonate*	Cofactors and Vitamins	Ascorbate and Aldarate Metabolism	46957	LC/MS Polar	100001586	2750	195.051	20246-53-1	9794176	7969943	C00257	HMDB03290	3162298	2261493	2500026	1856516	2634488	3590581	1909061	2473053	2983840	3687154	2339930	2069193
1286	heneicosapentaenoate (21:5n3)	Lipid	Polyunsaturated Fatty Acid (n3 and n6)	57658	LC/MS Neg	100015797	5514	315.233	24257-10-1	11998573	10171040			1729478	3298281	2722640	2842925	2623250	2973364	3130617	2326053	1479294	1592266	2997645	1133212
4994	HEPES	Xenobiotics	Chemical	21248	LC/MS Neg	100000843	1022	237.091	7365-45-9	23831	22278			2809961216	1923570176	1858975488	1420674816	2209852672	2531643904	1934007424	1864023552	2142106496	2193763840	1510452352	1920471552
1288	hexadecadienoate (16:2n6)	Lipid	Polyunsaturated Fatty Acid (n3 and n6)	57652	LC/MS Neg	100009394	5398	251.202	28290-73-5		13628094		HMDB00477	151262960	241810656	239178944	288604864	187389472	209937952	198273184	198392896	101302304	121694912	163842048	102224712
2528	hexadecasphinganine (d16:0)*	Lipid	Sphingolipid Synthesis	57544	LC/MS Pos Late	100015865	1300	274.274		656816	571105	C13915		6513749	11165280	11833504	11683858	6216398	9656384	10122683	9040434	9979778	13981539	15424506	15269361
3839	hippurate	Xenobiotics	Benzoate Metabolism	15753	LC/MS Neg	100000014	2106.9	178.051	495-69-2	464	451	C01586	HMDB00714	2876081	2926034	2555969	2040556	2572543	3142952	2061469	2287468	2625400	3015061	2357509	2554360
65	histidine	Amino Acid	Histidine Metabolism	59	LC/MS Neg	355	755.9	154.062	5934-29-2	6274	752	C00135	HMDB00177	47671164	43082436	40420844	37896128	40051848	46114200	36963932	43342128	41206156	43755104	36197792	40980484
91	histidine methyl ester	Amino Acid	Histidine Metabolism	32493	LC/MS Pos Early	100001124	3080	170.092	1499-46-3	92893	83857
676	histidylalanine	Peptide	Dipeptide	42027	LC/MS Pos Early	100003542	3014	227.114	16874-75-2	351667	312232		HMDB28878	420395	1592774	1229290	819820	378868	998085	944173	558739	255228	858105	786908	569253
388	homoarginine	Amino Acid	Urea cycle; Arginine and Proline Metabolism	22137	LC/MS Pos Early	100000961	2882	189.135	156-86-5	9085	8732	C01924	HMDB00670	11714696	9754073	10086278	6353671	10197068	11105604	8738150	8202415	8044445	9279293	7777149	8370639
78	homocarnosine	Amino Acid	Histidine Metabolism	1633	LC/MS Pos Early	41	2960	241.13	3650-73-5	10243361	8418848	C00884	HMDB00745	1044631	1334727	1141134	600256	1497199	1663439	1578285	1424509	867283	1628861	1391274	1239408
370	hypotaurine	Amino Acid	Methionine, Cysteine, SAM and Taurine Metabolism	590	LC/MS Pos Early	358	724	110.027	300-84-5	107812	96959	C00519	HMDB00965	3503886	4911140	5097637	3435093	2565405	4044840	4034432	3652722	3565958	4217573	4702239	4275856
3536	hypoxanthine	Nucleotide	Purine Metabolism, (Hypo)Xanthine/Inosine containing	3127	LC/MS Neg	171	1291.2	135.031	68-94-0	790	768	C00262	HMDB00157	6441209	5397008	5146474	5023330	7842467	9894808	10203462	13690570	8500434	10400550	4569052	5000738
76	imidazole lactate	Amino Acid	Histidine Metabolism	15716	LC/MS Pos Early	100000263	2040	157.061	14403-45-3	440129	389128	C05568	HMDB02320	8901522	7010806	5363440	6629370	7199667	7267371	4786368	6779115	14057430	10131526	7396883	16505874
74	imidazole propionate	Amino Acid	Histidine Metabolism	40730	LC/MS Pos Early	100003434	2263	141.066	1074-59-5	70630	63798		HMDB02271	3634497	3655885	3540323	2922536	2860820	3102511	3145766	2632166	3390022	3430691	3107247	3736568
246	indoleacetate	Amino Acid	Tryptophan Metabolism	27513	LC/MS Neg	100001034	2200	174.056	6505-45-9	802	780	C00954	HMDB00197	39658
245	indolelactate	Amino Acid	Tryptophan Metabolism	18349	LC/MS Neg	100000463	2286	204.067	832-97-3	92904	83867	C02043	HMDB00671	5703440	4125034	2881210	3934026	3939948	3584252	2033010	3893595	6183427	4836067	2967513	10325655
3535	inosine	Nucleotide	Purine Metabolism, (Hypo)Xanthine/Inosine containing	1123	LC/MS Neg	361	1602.1	267.073	58-63-9	6021	21241953	C00294	HMDB00195	3158583	3207373	4062619	3474601	294013	624617	2590391	4991399	3346847	7808913	4001321	4026864
3534	inosine 5'-monophosphate (IMP)	Nucleotide	Purine Metabolism, (Hypo)Xanthine/Inosine containing	2133	LC/MS Pos Early	362	650	349.054	4691-65-0	8582	5482599	C00130	HMDB00175	8816632	9051557	7649975	8708483	7983627	7441922	6864901	8894688	7338890	8075295	8148857	8733318
1810	inositol 1-phosphate (I1P)	Lipid	Inositol Metabolism	43849	LC/MS Polar	370	4785	259.022	573-35-3;106032-59-1	440194	17215924	C01177	HMDB00213	71991008	62167752	60495320	88160576	77077840	40610588	60870312	96522280	82233008	54453872	67750448	76195352
332	isobutyrylcarnitine (C4)	Amino Acid	Leucine, Isoleucine and Valine Metabolism	33441	LC/MS Pos Early	100001055	2810	232.154	25518-49-4	168379			HMDB00736	3100360	1917022	2299277	1686745	3407337	3375502	2258035	1866806	2997013	2510067	1932556	2084234
301	isoleucine	Amino Acid	Leucine, Isoleucine and Valine Metabolism	1125	LC/MS Pos Early	376	2800	132.102	73-32-5	6306	769	C00407	HMDB00172	2086037760	2584453632	2340475392	2442141440	2200898048	2543375360	2188792832	2347062528	2080144640	2469318912	2364797696	2285136384
695	isoleucylglycine	Peptide	Dipeptide	40008	LC/MS Neg	100003169	1992	187.109	868-28-0	342532	303621		HMDB28907	1644603	2593286	2777780	1688285	1287890	2422432	1896859	1475217	1274921	2037348	1813634	1784612
276	isovalerate (i5:0)	Amino Acid	Leucine, Isoleucine and Valine Metabolism	44656	LC/MS Neg	100000708	1564	101.061	503-74-2	10430	10001	C08262	HMDB00718	2552572	2044840	1076685		2179015	2501235	1196801	1429027	2063841	2177183	1217969
278	isovalerylcarnitine (C5)	Amino Acid	Leucine, Isoleucine and Valine Metabolism	34407	LC/MS Pos Early	100001393	3085	246.17	31023-24-2	6426851	4932271		HMDB00688	4837676	5908260	6242841	5404451	4001461	6015204	4773000	6534712	4627714	5629536	4307087	4416409
228	kynurenate	Amino Acid	Tryptophan Metabolism	1417	LC/MS Neg	98	2224	188.035	492-27-3	3845	3712	C01717	HMDB00715	297825	161444	147848	153979	246403	239406	120997	177032	224106	218241	143357	134272
224	kynurenine	Amino Acid	Tryptophan Metabolism	15140	LC/MS Pos Early	100000265	2739	209.092	2922-83-0	161166	141580	C00328	HMDB00684	2719343	1894659	1924710	1627474	2463874	2378723	1950434	1947902	2265310	2391544	1734644	2279924
1006	lactate	Carbohydrate	Glycolysis, Gluconeogenesis, and Pyruvate Metabolism	527	LC/MS Neg	482	681.6	89.0244	79-33-4	612	592	C00186	HMDB00190	193852960	211100112	186922224	166060112	164962208	200252864	150394336	159465328	157103568	208039568	187888416	217442512
2599	lactosyl-N-palmitoyl-sphingosine (d18:1/16:0)	Lipid	Lactosylceramides (LCER)	53010	LC/MS Pos Late	100009030	2527	862.625	4201-62-1					3009642	3232291	3502369	2616385	2429792	3552378	2706265	2968730	2249414	3364324	2823492	2973324
367	lanthionine	Amino Acid	Methionine, Cysteine, SAM and Taurine Metabolism	42002	LC/MS Pos Early	100003892	1730	209.059	3183-08-02	98504	88959			17002220	18033162	18101836	15192945	15824811	15679840	12400838	16363529	19636596	22205210	26059480	27846700
266	leucine	Amino Acid	Leucine, Isoleucine and Valine Metabolism	60	LC/MS Pos Early	397	2864	132.102	61-90-5	6106	5880	C00123	HMDB00687	2642526720	3534521088	3296908544	2711775744	2697218816	3081920768	2822902528	3004028928	2432416000	3012729344	3023699712	3066070016
709	leucylalanine	Peptide	Dipeptide	40010	LC/MS Pos Early	100003179	2801	203.139	7298-84-2	259321	227625		HMDB28922		1359861	1143965	381286		1052507	706907	446761		1003872	886415
880	leucylglutamine*	Peptide	Dipeptide	48189	LC/MS Pos Early	100003183	2620	260.161		4305457	3511125		HMDB28927	1355461	3198670	3165251	1401443	1516287	3207447	2671444	1208775	773504	3476334	3211185	1647289
714	leucylglycine	Peptide	Dipeptide	40045	LC/MS Pos Early	100003185	2778	189.123	686-50-0	79070	71402		HMDB28929	2710860	6212415	7837006	2241778	1302000	5299094	5612591	1459703		5739432	5802968	4324043
2620	lignoceroyl sphingomyelin (d18:1/24:0)	Lipid	Sphingomyelins	57330	LC/MS Pos Late	100006298	3437	815.7	60037-60-7		24846875			2090605	2442675	2650322	2024458	2609314	3155106	1674868	1469799	987896	1719820	1898626	2107801
1300	linoleate (18:2n6)	Lipid	Polyunsaturated Fatty Acid (n3 and n6)	1105	LC/MS Neg	180	5535	279.233	60-33-3	5280450	4444105	C01595	HMDB00673	2698006784	3995840000	3503149568	4178663424	3336001792	3600053248	3386697728	3554808320	3274951680	3360266752	4740551168	3060073984
1302	linolenate [alpha or gamma; (18:3n3 or 6)]	Lipid	Polyunsaturated Fatty Acid (n3 and n6)	34035	LC/MS Neg	100001337	5450	277.217		5280934	4444437	C06426	HMDB03073	60645452	114740032	98358336	130432224	79443248	93340648	87725072	90479392	46143152	57320652	92850288	46315788
1784	linoleoyl ethanolamide	Lipid	Endocannabinoid	52608	LC/MS Neg	100006726	6150	322.275	68171-52-8	5283446	4446566		HMDB12252	826849	1795234	1189262	1612912	1238389	1777239	1305764	1151988	1061397	1357705	2369997	973110
2495	linoleoyl-arachidonoyl-glycerol (18:2/20:4) [1]*	Lipid	Diacylglycerol	54955	LC/MS Pos Late	100010922	2590	658.541					HMDB07257	1927093	2736096	2980471	2264401	1401953	2406829	2272642	2312675	1375727	1739788	1339703	1992942
2496	linoleoyl-arachidonoyl-glycerol (18:2/20:4) [2]*	Lipid	Diacylglycerol	54956	LC/MS Pos Late	100010923	2650	658.541					HMDB07257	15139037	23755800	23217536	24123204	14665627	23085360	18140156	16848196	11385842	14019309	24078300	19038180
2500	linoleoyl-docosahexaenoyl-glycerol (18:2/22:6) [2]*	Lipid	Diacylglycerol	54950	LC/MS Pos Late	100010929	2500	682.541					HMDB07266	15676929	21076916	24200100	17918236	7126405	19926612	14684371	8512583	11101665	7795075	6410072	16693362
2485	linoleoyl-linoleoyl-glycerol (18:2/18:2) [1]*	Lipid	Diacylglycerol	54968	LC/MS Pos Late	100010941	2720	634.541					HMDB07248	3168621	4645251	4307720	5313806	4419452	4113070	4120419	5126719	3765653	3911515	4479647	5696636
2486	linoleoyl-linoleoyl-glycerol (18:2/18:2) [2]*	Lipid	Diacylglycerol	54969	LC/MS Pos Late	100010942	2790	634.541					HMDB07248	3613501	7662072	5807389	18901814	6385358	3367927	1969845	2935149	2613697	3074344	3076869	8082459
1544	linoleoylcarnitine (C18:2)*	Lipid	Fatty Acid Metabolism(Acyl Carnitine)	46223	LC/MS Pos Late	100003151	1430	424.342	36816-10-1	6450015	4952667		HMDB06469		45415	103097	127006		127401	134945	101995		134048	183863	160223
1599	linoleoylcholine*	Lipid	Fatty Acid Metabolism (Acyl Choline)	57463	LC/MS Pos Late	100015760	1388	366.337						404898	375587	351575	607864	300106	215917	222269	428506	289059	184710	172323	291717
93	lysine	Amino Acid	Lysine Metabolism	1301	LC/MS Pos Early	407	2850	147.113	56-87-1	5962	5747	C00047	HMDB00182	740170688	682863808	629354560	645527232	738325824	716504576	620306816	704600640	608688576	585408000	562279424	532663264
734	lysylleucine	Peptide	Dipeptide	40020	LC/MS Pos Early	100003196	3370	260.197	7369-79-1	4682588	3870665		HMDB28955	88948	246931	336722	86641		295143	195611			231684	228384	81976
1204	malate	Energy	TCA Cycle	1303	LC/MS Neg	409	615.6	133.014	6915-15-7	525	510	C00149	HMDB00156	38903004	49098260	50773252	30082202	37347576	122071544	106793040	44162512	53946152	86525736	111097248	30595290
1108	mannitol/sorbitol	Carbohydrate	Fructose, Mannose and Galactose Metabolism	46142	LC/MS Polar	100001740	2320	181.072		5780	440	C00794	HMDB00247	48917624	48872592	52718920	37525864	46798768	57086728	45999228	48701112	48761736	54307196	46160980	48506040
1109	mannose	Carbohydrate	Fructose, Mannose and Galactose Metabolism	584	LC/MS Polar	803	2200	179.056	3458-28-4	18950	141983	C00159	HMDB00169	1316948	905161	1397108	1329948	1086282	964165	1286352	1030560	925777	805752	1533338	1694086
1255	margarate (17:0)	Lipid	Long Chain Fatty Acid	1121	LC/MS Neg	891	5731	269.249	506-12-7	10465	10033		HMDB02259	18161322	38836232	29067944	36727856	22444196	33490660	29023988	25871364	16841552	19649172	34198396	15654068
1575	margaroylcarnitine (C17)*	Lipid	Fatty Acid Metabolism(Acyl Carnitine)	57512	LC/MS Pos Late	100004054	1424	414.358	106182-29-0		35015987		HMDB06210
1311	mead acid (20:3n9)	Lipid	Polyunsaturated Fatty Acid (n3 and n6)	35174	LC/MS Neg	100001472	5650	305.249	20590-32-3	5312531	4471956		HMDB10378	66844420	135270144	120403912	144917040	95000144	116867496	114089872	126127616	61614036	83703808	120604288	64795176
338	methionine	Amino Acid	Methionine, Cysteine, SAM and Taurine Metabolism	1302	LC/MS Pos Early	415	2526	150.058	63-68-3	6137	5907	C00073	HMDB00696	3337664768	4274960128	3944652800	3344325632	3385890560	3958213632	3588317952	3727008256	3016734720	3780568320	3720063744	3479261184
342	methionine sulfone	Amino Acid	Methionine, Cysteine, SAM and Taurine Metabolism	44878	LC/MS Pos Early	100004635	1250	182.048	820-10-0	69961	63154			2842555	3557641	3229955	2466120	2562725	3561784	3140468	2648007	2520488	3413040	2775455	3006466
343	methionine sulfoxide	Amino Acid	Methionine, Cysteine, SAM and Taurine Metabolism	18374	LC/MS Pos Early	100000039	1272	166.053	3226-65-1	158980	139840	C02989	HMDB02005	22593486	35041216	41338464	41884460	21591766	27472040	23260156	23925408	18108124	30281292	37893624	37688096
1494	methylmalonate (MMA)	Lipid	Fatty Acid Metabolism (also BCAA Metabolism)	1496	LC/MS Polar	418	3078.4	117.019	516-05-2	487	473	C02170	HMDB00202			2167627		2334638		3852074	6605039	3271716	6800336	1244480
3685	methylphosphate	Nucleotide	Purine and Pyrimidine Metabolism	37070	LC/MS Pos Early	100001805	544	113	7023-27-0	13130	12578		HMDB61711	15659357	25324604	21860508	17941174	17314240	22307088	17320708	16378185	16259273	22028536	25583126	21872104
317	methylsuccinate	Amino Acid	Leucine, Isoleucine and Valine Metabolism	15745	LC/MS Polar	2051	2800	131.035	498-21-5	10349	9922		HMDB01844	19211826	23147992	20986284	17475420	16576190	21350712	12983776	16915600	17063266	18789102	14617285	16970972
2685	mevalonate	Lipid	Mevalonate Metabolism	39583	LC/MS Polar	30	1462	147.066	96949-03-0	439230	388367	C02104	HMDB00227	18808884	15850651	19530740	13635190	17268314	16618531	20192792	18300584	17744862	16084985	16775239	13797815
2686	mevalonolactone	Lipid	Mevalonate Metabolism	48118	LC/MS Pos Early	100000772	1375	131.07	674-26-0	10428	9999		HMDB06024	14086225	16529895	14260342	14165761	17455512	14055001	14659735	18683348	17799778	13885421	12856487	10860884
5033	MOPS	Xenobiotics	Chemical	47137	LC/MS Pos Early	100005863	700	210.079	1132-61-2	70807;2723950	63972			5598063104	4606046720	4297262080	3763531776	5162638336	4971996160	4394362880	4641681408	5158283776	4879132672	4234624512	4523407360
1801	myo-inositol	Lipid	Inositol Metabolism	1124	LC/MS Polar	363	3506.3	225.062	87-89-8	892	10239179	C00137	HMDB00211	17851288	24644436	28935688	18191860	19796792	20730740	25700076	25272616	26714322	28856716	27014436	22324908
1247	myristate (14:0)	Lipid	Long Chain Fatty Acid	1365	LC/MS Neg	519	5440	227.202	544-63-8	11005	10539	C06424	HMDB00806	52124224	59816944	53698616	66846384	58596324	67201952	57458156	64904628	79393960	84541048	125887624	78219496
1248	myristoleate (14:1n5)	Lipid	Long Chain Fatty Acid	32418	LC/MS Neg	100001198	5346.9	225.186	544-64-9	5281119	4444564	C08322	HMDB02000	2583580	4005440	3387614	3151697	2008704	2751226	2751967	2734197	2421753	2103846	2659669	2583918
2610	myristoyl dihydrosphingomyelin (d18:0/14:0)*	Lipid	Dihydrosphingomyelins	57365	LC/MS Pos Late	100009038	2060	677.559			24846886		HMDB12085	132158984	152156416	135831536	129941616	123502424	153479632	119825080	129457200	229547392	221559680	231313488	238932336
122	N,N,N-trimethyl-5-aminovalerate	Amino Acid	Lysine Metabolism	57687	LC/MS Pos Early	100015962	2186	160.133			34236878			2768186	2790089	2346492	2187894	2501949	2592822	2108436	2071465	2417092	2584119	2071962	2317433
410	N,N,N-trimethyl-alanylproline betaine (TMAP)	Amino Acid	Urea cycle; Arginine and Proline Metabolism	62947	LC/MS Pos Early	100020217	2470	229.155						5821145	6274660	6763561	5945547	3266204	8108541	7370155	9545990	5526257	11737149	11333908	6994855
1166	N-acetyl-glucosamine 1-phosphate	Carbohydrate	Aminosugar Metabolism	15741	LC/MS Polar	1212	4052	300.049	31281-59-1	440364	389323	C04256	HMDB01367	36711548	102370200	102435024	45602060	27941712	75825104	77072968	36559776	29775760	76187224	81314400	50627500
428	N-acetyl-isoputreanine*	Amino Acid	Polyamine Metabolism	62309	LC/MS Pos Early	100020487	2305	203.139						1966450	1694104	1201598	788195	1484073	1333323	1185430	926415	1299879	1722221	1276566	1546929
30	N-acetylalanine	Amino Acid	Alanine and Aspartate Metabolism	1585	LC/MS Polar	1110	1564.8	130.051	97-69-8	88064	79449	C02847	HMDB00766	4258720	5939856	4626641	3879143	4515256	5999405	3752303	4494250	4810367	5665912	4714482	5412226
394	N-acetylarginine	Amino Acid	Urea cycle; Arginine and Proline Metabolism	33953	LC/MS Pos Early	100001266	2245	217.13	155-84-0	67427	60752	C02562	HMDB04620	2928560	2892633	2402146	2507440	2736175	2703259	2421388	2778525	4144204	4445238	4259319	4696553
39	N-acetylasparagine	Amino Acid	Alanine and Aspartate Metabolism	33942	LC/MS Pos Early	100001257	785	175.071	4033-40-3	99715	90090		HMDB06028		210864	119310		92401		101635	86230	166323	215496	178825	182572
35	N-acetylaspartate (NAA)	Amino Acid	Alanine and Aspartate Metabolism	22185	LC/MS Neg	100000787	620.5	174.041	997-55-7;997-55-7	65065	58576	C01042	HMDB00812	67182				209346	108630			227099	374108	782412	687372
358	N-acetylcysteine	Amino Acid	Methionine, Cysteine, SAM and Taurine Metabolism	1586	LC/MS Pos Early	1107	1416	164.038	616-91-1	12035	11540	C06809	HMDB01890	1719389	1135217	1098223	998166	1204526	763133	599214	1211062	1230172	1035778	798778	936642
1165	N-acetylglucosamine 6-phosphate	Carbohydrate	Aminosugar Metabolism	15107	LC/MS Polar	1213	4114	300.049	102029-88-9	439219	8216065	C00357	HMDB02817	45541328	31207704	26573004	43020156	48115264	27072418	26050424	46953364	36937496	25163818	24334812	50467664
1186	N-acetylglucosamine/N-acetylgalactosamine	Carbohydrate	Aminosugar Metabolism	46539	LC/MS Pos Early	100006435	715	222.097		24139			HMDB00215			219128
1183	N-acetylglucosaminylasparagine	Carbohydrate	Aminosugar Metabolism	48149	LC/MS Pos Early	1215	1212	336.14	2776-93-4	123826	21403014	C04540	HMDB00489	5947892	8693466	7861716	7275621	4650772	6966152	5776893	6066267	5641102	8243622	8129172	8173901
44	N-acetylglutamate	Amino Acid	Glutamate Metabolism	15720	LC/MS Pos Early	100000282	1050	190.071	5817-08-03	70914	1266066	C00624	HMDB01138	905588	948891	1213492	930206	605006	1074103	993659	877676	785140	823905	765331	766879
45	N-acetylglutamine	Amino Acid	Glutamate Metabolism	33943	LC/MS Pos Early	100001253	845	189.087	2490-97-3	182230	158492	C02716	HMDB06029	7039902	11037632	9656469	10550530	6737523	9121628	8427317	9502850	8073027	9476948	9231906	8320838
2	N-acetylglycine	Amino Acid	Glycine, Serine and Threonine Metabolism	27710	LC/MS Pos Early	100001006	826	118.05	543-24-8	10972	10507		HMDB00532	3506536	3442830	3090730	3182975	3609661	3380447	3059556	3216358	2756125	3061832	2570011	3264215
68	N-acetylhistidine	Amino Acid	Histidine Metabolism	33946	LC/MS Pos Early	100001293	2065	198.087	39145-52-3	75619	68142	C02997	HMDB32055	270224	229101	236667	402788	234248	170829	293769	274008	252824	278479	400647	404466
303	N-acetylisoleucine	Amino Acid	Leucine, Isoleucine and Valine Metabolism	33967	LC/MS Neg	100001276	2325	172.098	3077-46-1	2802421	2081100		HMDB61684	902797	1368693	1058387	995254	878041	1365031	893982	972174	902277	1300645	1238076	1161828
267	N-acetylleucine	Amino Acid	Leucine, Isoleucine and Valine Metabolism	1587	LC/MS Neg	1082	2400	172.098	1188-21-2	70912	64075	C02710	HMDB11756	1720043	2533566	2184926	1995519	1655306	2486094	1876228	1883203	1647051	2157328	1978267	2003402
339	N-acetylmethionine	Amino Acid	Methionine, Cysteine, SAM and Taurine Metabolism	1589	LC/MS Neg	1083	1787	190.054	65-82-7	448580	395338	C02712	HMDB11745	6456060	8362346	7222519	7097260	6203669	7975422	5815627	7057400	6261486	8172729	7112360	7298669
344	N-acetylmethionine sulfoxide	Amino Acid	Methionine, Cysteine, SAM and Taurine Metabolism	45428	LC/MS Pos Early	100005463	880	208.064	108646-71-5	193368	167798			562314	1078674	919916	1186034	581343	673125	514581	728888	460957	718503	688980	597271
1172	N-acetylneuraminate	Carbohydrate	Aminosugar Metabolism	32377	LC/MS Pos Early	1162	660	310.113	131-48-6	439197	10292217	C00270	HMDB00230	24434382	25297726	20362886	21243904	21786452	24292696	18438104	22159456	27685598	31138916	24783784	25361430
124	N-acetylphenylalanine	Amino Acid	Phenylalanine Metabolism	33950	LC/MS Neg	100001256	2597	206.082	2018-61-3	74839	67404	C03519	HMDB00512	1170048	1515117	971779	1045169	957698	1614811	817474	1006342	1051014	1472955	1000860	1086105
398	N-acetylproline	Amino Acid	Urea cycle; Arginine and Proline Metabolism	34387	LC/MS Pos Early	100001334	1695	158.081	1074-79-9	322640	285677			25233876	29798792	30353174	37997440	23860240	27077952	22642072	27473730	29001680	32818018	34718424	40245844
438	N-acetylputrescine	Amino Acid	Polyamine Metabolism	37496	LC/MS Pos Early	192	2230	131.118	18233-70-0	122356	109095	C02714	HMDB02064	24696528	21191436	21875520	19044256	18154200	17533880	17442288	17529972	20254892	19854380	20072092	28108752
10	N-acetylserine	Amino Acid	Glycine, Serine and Threonine Metabolism	37076	LC/MS Pos Early	100001851	800	148.06	97-14-3	65249	58744		HMDB02931	13038160	16639751	17944520	15473878	12037030	14047595	14029900	14285708	13241913	15040483	15256816	16908420
372	N-acetyltaurine	Amino Acid	Methionine, Cysteine, SAM and Taurine Metabolism	48187	LC/MS Neg	100005466	800	166.018		159864	140553			5519164	6959436	7578292	7557279	5861170	6666661	6207360	6551670	6584773	8868096	8349922	8016671
17	N-acetylthreonine	Amino Acid	Glycine, Serine and Threonine Metabolism	33939	LC/MS Neg	100001274	821.6	160.062	17093-74-2	152204	3841173		HMDB62557	2608012	3942558	3662325	3532968	3055517	3204042	2863214	3142855	2903282	4513502	3866899	3596241
141	N-acetyltyrosine	Amino Acid	Tyrosine Metabolism	32390	LC/MS Neg	100001104	1680	222.077	537-55-3	68310	61606		HMDB00866	777594	1147922	574473	500037	392817	536948	348376	408224	506199	709206	585471	381877
324	N-acetylvaline	Amino Acid	Leucine, Isoleucine and Valine Metabolism	1591	LC/MS Neg	1084	1704	158.082	96-81-1	66789	60154		HMDB11757	532790	711612	465365	562642	472345	672452	391930	477578	440740	624423	502288	476972
400	N-alpha-acetylornithine	Amino Acid	Urea cycle; Arginine and Proline Metabolism	32984	LC/MS Pos Early	100000285	2000	175.108	6205-08-09	439232	388369	C00437	HMDB03357	151058	227268	218143	160411	131770	198677	248733	171210		252264	67495	118330
2549	N-behenoyl-sphingadienine (d18:2/22:0)*	Lipid	Ceramides	57372	LC/MS Pos Late	100015624	3911	620.598
399	N-delta-acetylornithine	Amino Acid	Urea cycle; Arginine and Proline Metabolism	43249	LC/MS Neg	100004523	858	173.093		9920500	8096135			803510	1007564	1059746	766852	687355	763331	718837	696300	609111	837593	677911	915556
340	N-formylmethionine	Amino Acid	Methionine, Cysteine, SAM and Taurine Metabolism	2829	LC/MS Neg	194	1543.8	176.039	4289-98-9	439750	388809	C03145	HMDB01015		69789				57032			138580	51642
1187	N-glycolylneuraminate	Carbohydrate	Aminosugar Metabolism	37123	LC/MS Pos Early	100001491	636	326.108	1113-83-3	123802	3794850	C03410	HMDB00833	747237	834030	707070	600685	698837	806070	521721	681775	704855	752199	516716	536723
409	N-methylproline	Amino Acid	Urea cycle; Arginine and Proline Metabolism	37431	LC/MS Pos Early	100001956	1335	130.086	475-11-6	557	541			13157974	14540747	15586807	12442653	9069339	11367672	12126792	11045412	10006518	15323038	12618256	14260066
412	N-monomethylarginine	Amino Acid	Urea cycle; Arginine and Proline Metabolism	43586	LC/MS Pos Early	100004488	2845	189.135	53308-83-1	132862	117259	C03884	HMDB29416	10229173	9358370	7441051	8415583	7964516	7581563	6054852	8600212	8167482	7123040	5661860	8371579
2559	N-palmitoyl-heptadecasphingosine (d17:1/16:0)*	Lipid	Ceramides	57430	LC/MS Pos Late	100015731	2645	524.504						2523536	2265455	2137647	3096947	2137023	1699743	1695157	1741339	2110276	1779331	1668050	2461266
2538	N-palmitoyl-phytosphingosine (t18:0/16:0)	Lipid	Ceramides	62881	LC/MS Pos Late	100019761	2632	556.53		10506988	8682389			646559	529669	644538	677751	536475	523028	404676	420552	740386	388012	613659	900438
2547	N-palmitoyl-sphingadienine (d18:2/16:0)*	Lipid	Ceramides	57416	LC/MS Pos Late	100015609	2490	536.504							1340689	873178	1622028	1773170	921080	1072362	2372328	2132067	1249378	1218283	832759
2529	N-palmitoyl-sphinganine (d18:0/16:0)	Lipid	Dihydroceramides	52604	LC/MS Pos Late	100009028	3090	540.535	5966-29-0	5283572	4446685		HMDB11760	110772576	77136664	79251408	139829600	118308816	68865304	80566864	99787344	94611496	67027052	84127720	129237192
2537	N-palmitoyl-sphingosine (d18:1/16:0)	Lipid	Ceramides	44877	LC/MS Pos Late	1518	2893	538.519	24696-26-2	5283564	4446677		HMDB04949	25733856	19444946	21844158	28002994	24104096	15259382	16307775	17267764	21204614	15897184	18612912	29961748
2530	N-stearoyl-sphinganine (d18:0/18:0)*	Lipid	Dihydroceramides	1759	LC/MS Pos Late	922	3526	568.566	2304-80-5	5283573	4446686			15859116	11705453	11871692	23201920	19968378	11912136	12333770	14437084	11135708	9902161	11630860	19191904
2541	N-stearoyl-sphingosine (d18:1/18:0)*	Lipid	Ceramides	54979	LC/MS Pos Late	1547	3392	566.551	104404-17-3	5283565	4446678		HMDB04950	3467073	2357208	2575677	3710477	3418785	2179415	2384014	2861104	3038074	1912677	2226298	3216963
103	N6,N6,N6-trimethyllysine	Amino Acid	Lysine Metabolism	1498	LC/MS Pos Early	189	2825	189.16	23284-33-5	440120	140379	C03793	HMDB01325	1415132928	1728911744	1563704064	1612278272	1434008320	1604521344	1311351808	1474367104	1580397312	1663768064	1755928192	1704633600
95	N6-acetyllysine	Amino Acid	Lysine Metabolism	36752	LC/MS Pos Early	100001734	2131	189.123	692-04-6	92832	83801	C02727	HMDB00206	3994331904	4870219776	4680418816	4150453504	3812072960	4392555008	3913974016	4015311104	3938507264	4828851712	4904596992	4924904960
101	N6-methyllysine	Amino Acid	Lysine Metabolism	62860	LC/MS Pos Early	100003415	2831	161.128	1188-07-4	164795	144469	C02728	HMDB02038	58385644	70484968	66695680	56831688	56417784	67995096	57838012	55730256	52027468	64886104	68966248	58227284
3706	nicotinamide	Cofactors and Vitamins	Nicotinate and Nicotinamide Metabolism	594	LC/MS Pos Early	432	1942	123.055	98-92-0	936	911	C00153	HMDB01406	97952280	21812382	36397200	109071184	97445696	24910680	27328044	113805976	66118624	22709308	30046784	80696848
3710	nicotinamide adenine dinucleotide (NAD+)	Cofactors and Vitamins	Nicotinate and Nicotinamide Metabolism	5278	LC/MS Neg	1310	1434	662.102	53-84-9	5893	5681	C00003	HMDB00902	13409954	14772130	15629041	16093615	12457769	12052908	11754990	14800236	12440055	12289647	14636608	18738436
3711	nicotinamide adenine dinucleotide reduced (NADH)	Cofactors and Vitamins	Nicotinate and Nicotinamide Metabolism	31475	LC/MS Neg	428	1540	664.117	58-68-4;606-68-8	439153	388299	C00004	HMDB01487
3708	nicotinamide ribonucleotide (NMN)	Cofactors and Vitamins	Nicotinate and Nicotinamide Metabolism	22152	LC/MS Pos Early	1312	766	335.064	1094-61-7	14180	13553	C00455	HMDB00229	31545052	95826784	81906032	38745432	26825506	79671968	69760856	28557666	34703996	95244896	97363488	41764488
3709	nicotinamide riboside	Cofactors and Vitamins	Nicotinate and Nicotinamide Metabolism	33013	LC/MS Pos Early	100001310	2040	255.098	1341-23-7	439924		C03150	HMDB00855	741973	1243536	1041385	871519	635630	919895	751923	569475	841585	1452195	1297562	1282862
3703	nicotinate	Cofactors and Vitamins	Nicotinate and Nicotinamide Metabolism	1504	LC/MS Pos Early	567	1673	124.039	59-67-6	938	913	C00253	HMDB01488	149322384	158974128	148040720	158289248	114904256	111210576	110216584	133251368	137321920	110595056	109806304	132597608
3705	nicotinic acid mononucleotide (NaMN)	Cofactors and Vitamins	Nicotinate and Nicotinamide Metabolism	32461	LC/MS Pos Early	100001058	648	336.048	321-02-8	5288991	108821	C01185	HMDB01132	502210	303640	491858	347015	461622	305554	367056	351748	427251	157158	308827	409341
1299	nisinate (24:6n3)	Lipid	Polyunsaturated Fatty Acid (n3 and n6)	57810	LC/MS Neg	100015785	5657	355.264	68378-49-4	11792612	9967286		HMDB02007	9501029	14921005	12851508	15571689	12019781	14519104	12942680	13464687	11228296	13788284	21142572	10937219
1267	nonadecanoate (19:0)	Lipid	Long Chain Fatty Acid	1356	LC/MS Neg	892	6068	297.28	646-30-0	12591	12071	C16535	HMDB00772	6320464	11649698	9441335	11040890	7730563	10254584	9351842	7570443	6389366	7884436	13797300	6007258
184	O-methyltyrosine	Amino Acid	Tyrosine Metabolism	37451	LC/MS Pos Early	100002078	2790	196.097	1080-06-4	76957	69406		HMDB14903	506265	285456	474684	388928	347269	336632	386770	323019	384191	368373	267546	657125
183	o-Tyrosine	Amino Acid	Tyrosine Metabolism	43392	LC/MS Pos Early	100004290	2772	182.081	2370-61-8	91482	82607		HMDB06050	1044131		634743	381984	680371		997784		785424		581432	683915
1260	oleate/vaccenate (18:1)	Lipid	Long Chain Fatty Acid	52285	LC/MS Neg	100008930	5655	281.249						1857361920	3155311616	2719709184	3181677312	2297247232	2849665280	2711969792	2602644736	2149634304	2484528896	3747895040	2193560576
1766	oleoyl ethanolamide	Lipid	Endocannabinoid	38102	LC/MS Pos Late	1137	1661	326.305	11-58-0;111-58-0	5283454	4446574		HMDB02088	968737	1378711	1163740	924082	755887	1076307	777198	800872	1032562	1318975	1082486	1203132
2494	oleoyl-arachidonoyl-glycerol (18:1/20:4) [2]*	Lipid	Diacylglycerol	54961	LC/MS Pos Late	100010937	2990	660.556					HMDB07228	14916779	24491294	21667532	20838900	14002440	21085980	18014244	17761812	25621336	30713512	26512800	35595960
2480	oleoyl-linoleoyl-glycerol (18:1/18:2) [1]	Lipid	Diacylglycerol	46798	LC/MS Pos Late	100002989	3115	636.556	106292-55-1		23975985		HMDB07219	6126092	5527447	3676806	6280258	5016141	4882892	5518282	5861619	5450705	5198971	7107547	7255551
2481	oleoyl-linoleoyl-glycerol (18:1/18:2) [2]	Lipid	Diacylglycerol	46799	LC/MS Pos Late	100002990	3223	636.556	104346-53-4		29788004		HMDB07219	75849840	105106680	78788200	108949080	86111000	93397872	77810440	93348464	92559968	104437688	132530936	144580032
1595	oleoylcholine	Lipid	Fatty Acid Metabolism (Acyl Choline)	53260	LC/MS Pos Late	100009331	1449	368.352						349539	475284	438876	607999	299046	434753	306611	460884	249026	228305	194800	321252
464	ophthalmate	Amino Acid	Glutathione Metabolism	34592	LC/MS Pos Early	100001311	2085	290.135	495-27-2	7018721	7993181		HMDB05765	16868932	26439216	26984116	21699390	12082874	16780532	18637504	14679492	8130658	10548804	10718739	11117202
382	ornithine	Amino Acid	Urea cycle; Arginine and Proline Metabolism	1493	LC/MS Pos Early	444	2800	133.097	3184-13-2	6262	6026	C00077	HMDB03374	28703990	24519670	44635952	21683228	31352112	26235102	48457648	32345750	13690568	13344100	24597048	31651012
3616	orotate	Nucleotide	Pyrimidine Metabolism, Orotate containing	1505	LC/MS Polar	445	1638.1	155.01	50887-69-9	967	942	C00295	HMDB00226	2553382	2395122	3573384	1591167	3629586	4669220	7564894	4870190	2754968	3433332	4155705	2298629
3911	p-cresol sulfate	Xenobiotics	Benzoate Metabolism	36103	LC/MS Neg	100001315	2890	187.007	3233-57-7	4615423	3806480		HMDB11635	633399	453144	405146	329163	544148	622393	427272	430004	548816	526333	322237	409415
1252	palmitate (16:0)	Lipid	Long Chain Fatty Acid	1336	LC/MS Neg	424	5618	255.233	57-10-3	985	960	C00249	HMDB00220	709163264	714101504	682140224	649119808	713681792	729131200	696275840	659784064	731486080	680742272	709245568	737876288
1253	palmitoleate (16:1n7)	Lipid	Long Chain Fatty Acid	33447	LC/MS Neg	452	5475	253.217	373-49-9	445638	393216	C08362	HMDB03229	149445072	339321088	265442320	344355744	194743680	275744672	244738976	230898544	107351408	127054392	205674752	100961488
2466	palmitoleoyl-linoleoyl-glycerol (16:1/18:2) [1]*	Lipid	Diacylglycerol	54967	LC/MS Pos Late	100010930	2664	608.525					HMDB07132
2611	palmitoyl dihydrosphingomyelin (d18:0/16:0)*	Lipid	Dihydrosphingomyelins	52434	LC/MS Pos Late	100008954	2290	705.591		9939965	8115586			240211552	321917472	292212288	280678720	240609936	299925440	260351696	259399104	283837568	309022144	307239648	311601472
1769	palmitoyl ethanolamide	Lipid	Endocannabinoid	38165	LC/MS Neg	1489	6300	298.275	544-31-0	4671	4509	C16512	HMDB02100	623008	1042217	696709	897208	895080	1066168	781887	825342	577144	973933	1574914	660064
2615	palmitoyl sphingomyelin (d18:1/16:0)	Lipid	Sphingomyelins	37506	LC/MS Pos Late	100002107	2168	703.575	6254-89-3	9939941	8115562			83418688	104822728	101272264	78240072	82679568	105351208	79500520	75365744	89285128	106720456	106118784	104700560
2469	palmitoyl-arachidonoyl-glycerol (16:0/20:4) [2]*	Lipid	Diacylglycerol	54958	LC/MS Pos Late	100010925	3015	634.541					HMDB07112	1123237	1364165	1212284	1170087	899407	1925419	1105097	1511441	812417	927307	1099049	1402738
2471	palmitoyl-docosahexaenoyl-glycerol (16:0/22:6) [1]*	Lipid	Diacylglycerol	57373	LC/MS Pos Late	100015618	2749	658.541					HMDB07121
2472	palmitoyl-docosahexaenoyl-glycerol (16:0/22:6) [2]*	Lipid	Diacylglycerol	57374	LC/MS Pos Late	100015619	2830	658.541					HMDB07121	1444315	1634556	1990449	1841958	1448796	1800040	1247774	811052	473609	762899	694039	1677468
2662	palmitoyl-heptadecasphingosine-phosphoethanolamine (d17:1/16:0)	Lipid	Ceramide PEs	62990	LC/MS Pos Late	100021168	2097	647.512
2461	palmitoyl-linoleoyl-glycerol (16:0/18:2) [1]*	Lipid	Diacylglycerol	52633	LC/MS Pos Late	100009052	3080	610.541		9543695	7822645		HMDB07103	984899	1037805	820369	935969	990911	733169	535039	1377598	946452	849971	1456229	1755898
2462	palmitoyl-linoleoyl-glycerol (16:0/18:2) [2]*	Lipid	Diacylglycerol	52634	LC/MS Pos Late	100009055	3197	610.541					HMDB07103	15440387	18498136	11655194	15248859	15482712	16089338	12455065	18965212	20486974	19218060	29029046	29899442
2667	palmitoyl-nonadecanoylsphingosine-phosphoethanolamine (d19:1/16:0)	Lipid	Ceramide PEs	62993	LC/MS Pos Late	100021165	2325	675.544
2459	palmitoyl-oleoyl-glycerol (16:0/18:1) [1]*	Lipid	Diacylglycerol	54943	LC/MS Pos Late	100010916	3562	612.556				C13861	HMDB07102											450378	682075
2460	palmitoyl-oleoyl-glycerol (16:0/18:1) [2]*	Lipid	Diacylglycerol	54942	LC/MS Pos Late	100010917	3695	612.556				C13861	HMDB07102	6310420	5687148	5392817	6146806	6473366	6507721	4622726	6298073	13493369	11769344	15721823	18670974
2646	palmitoyl-sphingosine-phosphoethanolamine (d18:1/16:0)	Lipid	Ceramide PEs	62984	LC/MS Pos Late	100021162	2207	661.528						435381	785684	486218	802870	774409	482287	469597	956523	1027741	773324	546220	943714
1541	palmitoylcarnitine (C16)	Lipid	Fatty Acid Metabolism(Acyl Carnitine)	44681	LC/MS Pos Late	100000776	1425	400.342	6865-14-1	461	448	C02990	HMDB00222	249094	581418	619803	354283	138924	578627	437384	263221	122459	491860	402906	275431
1594	palmitoylcholine	Lipid	Fatty Acid Metabolism (Acyl Choline)	52944	LC/MS Pos Late	100009233	1482	342.337		151731	133731						299822
3740	pantetheine	Cofactors and Vitamins	Pantothenate and CoA Metabolism	57555	LC/MS Neg	100001495	2765	277.123	496-65-1	439322	388453	C00831		189139	304101	396375	339496	80572	108334	121029	211874	178053	245723	232024	313853
3733	pantothenate	Cofactors and Vitamins	Pantothenate and CoA Metabolism	1508	LC/MS Pos Early	1024	1667	220.118	137-08-6	6613	6361	C00864	HMDB00210	187453376	150821728	142133552	118954024	157246464	162230304	127547224	135488320	161801824	155196256	134417296	153051328
1251	pentadecanoate (15:0)	Lipid	Long Chain Fatty Acid	1361	LC/MS Neg	980	5521	241.217	1002-84-2;10002-84-2	13849	13249	C16537	HMDB00826	18871262	20081072	18293376	24263912	23450816	20383644	22171454	18948700	19744732	17168114	20429256	17993540
5013	phenol red	Xenobiotics	Chemical	36817	LC/MS Neg	100001724	3665.9	353.049	143-74-8	4766	4602	C12600		21136664	16092193	13704360	10859617	19245364	20666654	13702117	14226758	16840588	17605358	11649751	13537072
157	phenol sulfate	Amino Acid	Tyrosine Metabolism	32553	LC/MS Neg	100001510	2156	172.991	937-34-8	74426	67018	C02180	HMDB60015	208761	147537	142239	101183	173380	187434	132112	134322	231328	185040	121292	134040
133	phenylacetate	Amino Acid	Phenylalanine Metabolism	15958	LC/MS Neg	100000011	2150	135.045	103-82-2	999	10181341	C07086	HMDB00209	117604				108194
957	phenylacetylglutamine	Peptide	Acetylated Peptides	35126	LC/MS Pos Early	100001417	2145	265.118	28047-15-6	92258	270643	C04148	HMDB06344	239904	154529	143233	217742	106293	230826	278945	166907	266196	316104	222648	255834
960	phenylacetylglycine	Peptide	Acetylated Peptides	33945	LC/MS Neg	100001275	2375	192.067	500-98-1	68144	61452	C05598	HMDB00821	1345592	1221007	1118576	870502	1197016	1444517	958326	1059884	1274616	1420310	997555	1166964
123	phenylalanine	Amino Acid	Phenylalanine Metabolism	64	LC/MS Pos Early	460	2878	166.086	63-91-2	6140	5910	C00079	HMDB00159	2319184128	2428238848	2189007360	1950206976	2126097280	2426747904	1972300160	2226957824	2085110528	2337209088	2120600576	2180742912
763	phenylalanylalanine	Peptide	Dipeptide	41374	LC/MS Pos Early	100003589	2909	237.123	3918-87-4	5488196	4589716			1741174	4216074	3814572	1797225	1615649	3966775	2746075	1604897	1560780	4873018	4438703	2622576
767	phenylalanylglycine	Peptide	Dipeptide	41370	LC/MS Pos Early	100003588	2898	223.108	721-90-4	98207	88678		HMDB28995	3441511	8950220	9050101	4066722	3172649	6648451	5943116	3369042	2147927	6231440	6156588	4418807
129	phenyllactate (PLA)	Amino Acid	Phenylalanine Metabolism	22130	LC/MS Neg	100000774	2208	165.056	828-01-3	3848	3715	C05607	HMDB00779	25991380	31255866	16612510	19292274	20485630	28010568	11096240	17196616	35495568	40369772	22914844	46785832
128	phenylpyruvate	Amino Acid	Phenylalanine Metabolism	566	LC/MS Neg	241	2515	163.04	156-06-9	997	972	C00166	HMDB00205	6354467	1392570	1276636	2023438	7888002	3331637	2130226	3089443	6765332	2220597	1964211	2995719
1218	phosphate	Energy	Oxidative Phosphorylation	42109	LC/MS Neg	461	608	96.9696	7664-38-2	1061	1032	C00009	HMDB01429	443445792	470914240	458826752	425570432	425444672	440730848	438823744	428813824	418309696	471062496	431656704	451992896
1004	phosphoenolpyruvate (PEP)	Carbohydrate	Glycolysis, Gluconeogenesis, and Pyruvate Metabolism	597	LC/MS Neg	463	587.3	166.975	10526-80-4	1005	980	C00074	HMDB00263	59479152	39572104	43624152	39380468	58337480	39385852	38957964	48858124	41244028	34221832	33712456	34577484
1836	phosphoethanolamine	Lipid	Phospholipid Metabolism	1600	LC/MS Neg	1026	638	140.012	1071-23-4	1015	990	C00346	HMDB00224	7147039	8548883	9990265	9573586	7052378	7384093	8558072	8318144	6319262	7116262	7095119	7680427
3735	phosphopantetheine	Cofactors and Vitamins	Pantothenate and CoA Metabolism	15504	LC/MS Neg	100000328	1597	357.089	NA	987	103123	C01134	HMDB01416	5442884	4086175	3736567	5033005	3929297	2631998	2359669	5054119	3885080	2948667	2568157	3630515
19	phosphothreonine	Amino Acid	Glycine, Serine and Threonine Metabolism	37453	LC/MS Pos Early	100002076	605	200.032	27530-80-9	1016	991	C12147		7487191	10373068	13879351	9066569	8984358	9461479	12737561	9893153	6052380	7719813	8813415	7200366
2526	phytosphingosine	Lipid	Sphingolipid Synthesis	1510	LC/MS Pos Late	469	1367	318.3	554-62-1	122121	21238683	C12144	HMDB04610											63370
116	pipecolate	Amino Acid	Lysine Metabolism	1444	LC/MS Pos Early	1025	2200	130.086	4043-87-2	849	826	C00408	HMDB00070	11066508	13532785	15194577	8786332	8726077	11890665	9725921	9184522	10720514	12134277	11488073	15125945
406	pro-hydroxy-pro	Amino Acid	Urea cycle; Arginine and Proline Metabolism	35127	LC/MS Pos Early	100001167	2128	229.118	18684-24-7	11673055	9847785		HMDB06695	35096672	23717612	20890822	18592832	30427940	30637300	27452852	28004308	32976818	29302330	25088556	22917464
390	proline	Amino Acid	Urea cycle; Arginine and Proline Metabolism	1898	LC/MS Pos Early	480	1603	116.071	147-85-3	145742	128566	C00148	HMDB00162	24209190912	30265415680	29499885568	30402172928	23330367488	27081932800	27675629568	27061118976	25865195520	31623391232	32362452992	30022242304
786	prolylglycine	Peptide	Dipeptide	40703	LC/MS Pos Early	100003674	2136	173.092	2578-57-6	6426709	4932143		HMDB11178	19426684	22450110	22218668	18498474	15005891	20328114	21954104	19810088	16839056	21047464	22977948	20889588
1491	propionylcarnitine (C3)	Lipid	Fatty Acid Metabolism (also BCAA Metabolism)	32452	LC/MS Pos Early	100001162	2590	218.139	17298-37-2	107738	96904	C03017	HMDB00824	1291195	614353	785554	952651	1482913	831576	2064662	2060497	1080240	426564	868509	921799
3630	pseudouridine	Nucleotide	Pyrimidine Metabolism, Uracil containing	33442	LC/MS Neg	821	1100	243.062	1445-07-4	15047	21403010	C02067	HMDB00767	7691442	12016455	10588313	9683894	6946711	9584396	7859574	8411007	6295138	8903125	9171179	8732760
3785	pterin	Cofactors and Vitamins	Pterin Metabolism	43023	LC/MS Pos Early	100004216	1805	164.057	22363-60-4	73000	65806	C00715	HMDB00802	2444416	2150590	2591635	1986020	1676419	2382151	2156086	2040574	1813857	1991933	1742207	1876635
426	putrescine	Amino Acid	Polyamine Metabolism	1408	LC/MS Pos Early	49	3027	89.1073	110-60-1	1045	13837702	C00134	HMDB01414	174773152	203345504	175594336	141884208	157958336	198065792	150621936	158824160	139011392	175839504	177399616	163903904
3836	pyridoxal	Cofactors and Vitamins	Vitamin B6 Metabolism	1651	LC/MS Pos Early	491	2343	168.066	65-22-5	1050	1021	C00250	HMDB01545	17820510	25861270	21105176	12798891	14980555	21317842	17625270	14880408	16724159	22391380	16213146	13998830
3833	pyridoxamine	Cofactors and Vitamins	Vitamin B6 Metabolism	2150	LC/MS Pos Early	568	2975	169.097	58052-48-5	1052	1023	C00534	HMDB01431	20337020	27965480	25054652	19470928	13951259	18950594	17565392	16927904	16587690	23358352	16115686	15868126
3834	pyridoxamine phosphate	Cofactors and Vitamins	Vitamin B6 Metabolism	3138	LC/MS Pos Early	493	1932	249.063	529-96-4	1053	1024	C00647	HMDB01555	1921990	3015343	2895472	2680440	1665551	2228509	2376551	2264086	1370435	2199302	2432958	2162018
3837	pyridoxate	Cofactors and Vitamins	Vitamin B6 Metabolism	31555	LC/MS Neg	100001121	2185	182.046	82-82-6	6723	6467	C00847	HMDB00017	710738	517199	521157	372176	571684	714162	458679	466083	539209	591937	364681	428526
3831	pyridoxine (Vitamin B6)	Cofactors and Vitamins	Vitamin B6 Metabolism	608	LC/MS Pos Early	936	2442	170.081	58-56-0	1054	1025	C00314	HMDB02075	4150192	6442060	5939428	3234371	3523189	5859332	4310982	3902804	4166408	5111278	3786906	3964041
51	pyroglutamine*	Amino Acid	Glutamate Metabolism	46225	LC/MS Pos Early	100001540	1900	129.066	2353-44-8	134508	118562			18131548	20249414	20795584	12304857	15196245	17455862	15572574	11523412	11381343	18002792	16765801	18385312
1005	pyruvate	Carbohydrate	Glycolysis, Gluconeogenesis, and Pyruvate Metabolism	22250	LC/MS Polar	823	2650	175.025	127-17-3	1060	96901	C00022	HMDB00243	54491048	66880828	59149720	48876264	87928016	101220880	75837888	43583668	122542464	144735600	187284848	200685280
3817	retinol (Vitamin A)	Cofactors and Vitamins	Vitamin A Metabolism	1806	LC/MS Pos Late	498	1636	269.226	68-26-8	445354	393012	C00473	HMDB00305	422698	675374	625758	571045	411410	622277	435581	506091	515682	435577	377255	424565
1028	ribitol	Carbohydrate	Pentose Metabolism	15772	LC/MS Polar	100000406	1789.6	151.061	488-81-3	6912	10254628	C00474	HMDB00508	351836	482192	261843	229355		396164						324676
3730	riboflavin (Vitamin B2)	Cofactors and Vitamins	Riboflavin Metabolism	1827	LC/MS Pos Early	500	2292	377.146	83-88-5	493570	431981	C00255	HMDB00244	831268	1455495	1462720	562015	863592	1253757	1163116	577999	525533	1016324	916390	413241
1029	ribonate	Carbohydrate	Pentose Metabolism	27731	LC/MS Polar	100001007	2425	165.04	5336-08-03	5460677	4574162	C01685	HMDB00867	2063972	1825173	2174436	1692153	1999990	2642887	1450509	1104450	1535315	1676393	1206151	1358894
1027	ribose	Carbohydrate	Pentose Metabolism	1471	LC/MS Polar	914	1508.2	195.051	50-69-1	5779	4470639	C00121	HMDB00283	4130106	22399568	21820790	8252815	4179572	16606525	15770060	4817351	2886322	11695240	16681438	3421824
1021	ribose 1-phosphate	Carbohydrate	Pentose Phosphate Pathway	1763	LC/MS Polar	219	4025	229.012	50-99-7;58459-37-3	439236	388373	C00620	HMDB01489	2242317	1077845	1939299	1742219	1663928	1416137	1634552	1930467	1802906	716013	1395468	1601323
1053	ribulonate/xylulonate*	Carbohydrate	Pentose Metabolism	61858	LC/MS Polar	100019968	2350	165.04						4568968	1553408	1574130	2122101	3135772	2038918	2862408	3261786	2645918	2035878	1335306	1899592
1013	ribulose 5-phosphate	Carbohydrate	Pentose Phosphate Pathway	1474	LC/MS Polar	296	3922	229.012	18265-46-8;108321-99-9	439184	388327	C00199	HMDB00618	303134	231313	210219	268177	321669	78970		266433	244497		185509	439622
1030	ribulose/xylulose	Carbohydrate	Pentose Metabolism	54671	LC/MS Polar	100006122	1400	195.051		5289590				709782	1112869	934593	1031941	808712	910096	688306	1200523	943701	1448255	1552716	1674960
59	S-1-pyrroline-5-carboxylate	Amino Acid	Glutamate Metabolism	42370	LC/MS Pos Early	35	1528	114.055	2906-39-0	1196	10140206	C04322	HMDB01301	7631781	10474807	11523684	7919926	7460025	7823822	7762418	7339817	5766225	6567726	7758293	6733490
349	S-adenosylhomocysteine (SAH)	Amino Acid	Methionine, Cysteine, SAM and Taurine Metabolism	42382	LC/MS Neg	197	1832.4	383.114	979-92-0	439155	16788012	C00021	HMDB00939	3070437	5821303	5486795	3971932	2956092	5216365	4170149	3811582	3066564	5016362	4556450	3975235
348	S-adenosylmethionine (SAM)	Amino Acid	Methionine, Cysteine, SAM and Taurine Metabolism	15915	LC/MS Pos Early	1263	3002	399.145	24346-00-7;86867-01-8;86867-0108	34756		C00019	HMDB01185	55207800	110540984	91390120	66397864	52855856	103643104	78906632	65314552	44559048	87802840	64495808	53801208
359	S-methylcysteine	Amino Acid	Methionine, Cysteine, SAM and Taurine Metabolism	39592	LC/MS Pos Early	100002749	1955	119.016	1187-84-4	24417	22826		HMDB02108		479731	327815	3029583	987905	449986	1984154	1968900	1008779		2549276	769534
454	S-methylglutathione	Amino Acid	Glutathione Metabolism	33944	LC/MS Pos Early	100001259	2200	322.107	2922-56-7	3605667	2841309	C11347		4119615	4951397	4711961	2855290	2233967	3638047	3423128	3110731	1972200	3191792	3340841	3596202
107	saccharopine	Amino Acid	Lysine Metabolism	1495	LC/MS Pos Early	392	2530	277.139	997-68-2	160556	141086	C00449	HMDB00279	315083	481958	567109	606060	484324	464434	514409	329502	799996	1158863	1624494	1969621
1052	sedoheptulose	Carbohydrate	Pentose Metabolism	53237	LC/MS Polar	100002619	2255	209.067	3019-74-7	5459879	4573620		HMDB03219	4422171	8422689	8520191	4396056	3734255	6243375	6458678	3982101	4564035	7180572	7029125	5053110
1023	sedoheptulose-7-phosphate	Carbohydrate	Pentose Phosphate Pathway	35649	LC/MS Neg	100001628	599.6	289.033	2646-35-7	616	596	C05382	HMDB01068	27420802	35582064	35158328	25806480	20386424	27413020	25715756	19451968	23127428	32342894	34866808	27030186
9	serine	Amino Acid	Glycine, Serine and Threonine Metabolism	1648	LC/MS Pos Early	503	1239	106.05	56-45-1	5951	5736	C00065	HMDB00187	1026020864	1315426048	1212514432	1045123712	881683136	1095641216	924708416	945158336	923622784	1191404288	1195173632	1238167296
238	serotonin	Amino Acid	Tryptophan Metabolism	2342	LC/MS Pos Early	504	2550	177.102	153-98-0	5202	5013	C00780	HMDB00259	6427420	7526832	5370583	592558	4398610	6296827	7263340	4545784	4748231	9108540	6077383	6880801
429	spermidine	Amino Acid	Polyamine Metabolism	485	LC/MS Pos Early	50	3355	146.165	124-20-9	1102	1071	C00315	HMDB01257	294406912	340884992	355293504	279875584	287408480	352429856	245331264	208518784	196486384	277453856	247931344	245557888
2523	sphinganine	Lipid	Sphingolipid Synthesis	17769	LC/MS Pos Late	313	1413	302.305	3102-56-5	3126	3014	C00836	HMDB00269	6929187	7318305	8639993	8173017	6144701	7520556	7894384	7031298	8246053	7721555	7678850	8636687
2624	sphingomyelin (d17:1/14:0, d16:1/15:0)*	Lipid	Sphingomyelins	62152	LC/MS Pos Late	100020276	1950	661.528						252998	184591		177865			188211	193316	190119	230149		205464
2627	sphingomyelin (d17:1/16:0, d18:1/15:0, d16:1/17:0)*	Lipid	Sphingomyelins	52433	LC/MS Pos Late	100006314	2082	689.559	121999-58-4		28532779			6336423	7541460	7792259	6873479	5803786	7329152	5835284	5698961	7282247	7047391	6550105	6750493
2628	sphingomyelin (d17:2/16:0, d18:2/15:0)*	Lipid	Sphingomyelins	57483	LC/MS Pos Late	100015793	1837	687.544
2613	sphingomyelin (d18:0/18:0, d19:0/17:0)*	Lipid	Dihydrosphingomyelins	57473	LC/MS Pos Late	100009027	2362	733.622			24846878		HMDB12087	40116336	54140540	50641192	49950940	38467972	49354872	44726708	42925144	34206208	44453932	43673924	48942704
2614	sphingomyelin (d18:0/20:0, d16:0/22:0)*	Lipid	Dihydrosphingomyelins	57476	LC/MS Pos Late	100015786	2600	761.653						729801	916408	1210358	1047183	795782	977585	739593	638076	445999	543506	557730	1027471
2625	sphingomyelin (d18:1/14:0, d16:1/16:0)*	Lipid	Sphingomyelins	42463	LC/MS Pos Late	100004328	1998	675.544		11433862	9608732		HMDB12097	20008656	26767628	19912680	19427028	19751782	23156404	17621544	19561166	43699620	44387160	44793280	45317404
2630	sphingomyelin (d18:1/17:0, d17:1/18:0, d19:1/16:0)	Lipid	Sphingomyelins	52615	LC/MS Pos Late	100008920	2312	717.591	121999-64-2					7693700	11083287	10011599	9527732	7745185	9959933	8167712	7961025	9394573	10022493	9569481	8902372
2631	sphingomyelin (d18:1/18:1, d18:2/18:0)	Lipid	Sphingomyelins	37529	LC/MS Pos Late	100002106	2167	729.591	108392-10-5	6443882	4947837		HMDB12101	4782838	5556001	5856361	4154862	4036623	4475377	3754589	3668068	4077209	5292941	5534104	4964690
2632	sphingomyelin (d18:1/19:0, d19:1/18:0)*	Lipid	Sphingomyelins	57475	LC/MS Pos Late	100015787	2330	745.622						637559	809435	902504	710500	738803	899014	572621	668574	580839	541040	542450	646266
2633	sphingomyelin (d18:1/20:0, d16:1/22:0)*	Lipid	Sphingomyelins	48490	LC/MS Pos Late	100006290	2685	759.638			23113477		HMDB12102	1789187	2565920	2601010	1813325	2064713	3062782	1818598	1774911	1153873	1853878	1897336	2031102
2636	sphingomyelin (d18:1/21:0, d17:1/22:0, d16:1/23:0)*	Lipid	Sphingomyelins	52495	LC/MS Pos Late	100009025	2793	773.653						391140	723591	823075	400533	576377	662561	296089	233973		379259	336334	567697
2638	sphingomyelin (d18:1/22:1, d18:2/22:0, d16:1/24:1)*	Lipid	Sphingomyelins	48493	LC/MS Pos Late	100006295	2666	785.653			29368329		HMDB12104	3723677	5387164	5532616	3809221	4573073	6403748	3206571	3354591	2068212	3598191	3720314	3155177
2641	sphingomyelin (d18:1/24:1, d18:2/24:0)*	Lipid	Sphingomyelins	47153	LC/MS Pos Late	100005986	3033	813.684	94359-13-4		24846874		HMDB12107	7728974	10019504	10664339	7721121	9569694	12440787	6993121	6857881	3936361	7245238	7850431	8003714
2626	sphingomyelin (d18:2/14:0, d18:1/14:1)*	Lipid	Sphingomyelins	47154	LC/MS Pos Late	100005985	1860	673.528						544283	754441	709441	609672	426234	634222	397738	357491	1024413	1143717	1158473	1223236
2629	sphingomyelin (d18:2/16:0, d18:1/16:1)*	Lipid	Sphingomyelins	42459	LC/MS Pos Late	100004329	2002	701.559						11982948	15833031	14364785	12201092	10796510	14141465	10537469	10706478	9069366	11080568	11210252	11187057
2621	sphingomyelin (d18:2/18:1)*	Lipid	Sphingomyelins	57474	LC/MS Pos Late	100015788	1904	727.575						164426		263817	147759			187441		209153	222125		227310
2640	sphingomyelin (d18:2/23:0, d18:1/23:1, d17:1/24:1)*	Lipid	Sphingomyelins	52435	LC/MS Pos Late	100008956	2845	799.669						1156526	1553153	1617972	981836	1356618	1710244	789199	844945	277845	849711	884934	1017344
2642	sphingomyelin (d18:2/24:1, d18:1/24:2)*	Lipid	Sphingomyelins	52437	LC/MS Pos Late	100008957	2635	811.669						2847726	4019798	3928776	3044065	3420113	4611920	2475074	2713250	1707215	3001535	2958048	2824762
2668	sphingosine	Lipid	Sphingosines	17747	LC/MS Pos Late	297	1393	300.29	123-78-4	5353955	4510275	C00319	HMDB00252			384079		311342		290300		330907	345658	371969	431772
4302	stachydrine	Xenobiotics	Food Component/Plant	34384	LC/MS Pos Early	100001296	1440	144.102	4136-37-2	115244	103115	C10172	HMDB04827	7637823	8830808	8671741	6824954	6149784	8699047	5523181	5977262	6760606	8627391	8473887	7487438
1258	stearate (18:0)	Lipid	Long Chain Fatty Acid	1358	LC/MS Neg	439	5872	283.264	57-11-4	5281	5091	C01530	HMDB00827	1578665216	2377848320	2092135296	2320366336	1935823616	2289930240	2094995200	1909417728	1703762432	1990771584	2764739840	1722334976
1292	stearidonate (18:4n3)	Lipid	Polyunsaturated Fatty Acid (n3 and n6)	33969	LC/MS Neg	100001229	5395	275.202	111174-40-4	5312508	4471933	C16300	HMDB06547	645520	967910	1364855	1083050	583786	966630	796264	986017	457430	348403	810130	252258
1770	stearoyl ethanolamide	Lipid	Endocannabinoid	38625	LC/MS Pos Late	100002254	1787	328.321	111-57-9	27902	25958		HMDB13078	2757301	4037244	3769926	2931273	2358365	3261161	2574777	2481244	2102353	3095446	3171298	3065307
2617	stearoyl sphingomyelin (d18:1/18:0)	Lipid	Sphingomyelins	19503	LC/MS Pos Late	1538	2400	731.606	85187-10-6;85187-10-6	6453725	4956085	C00550	HMDB01348	12263941	14061415	14184519	11864185	12122194	13924877	10578099	11350061	10480219	11799107	11069874	11928449
2491	stearoyl-arachidonoyl-glycerol (18:0/20:4) [1]*	Lipid	Diacylglycerol	57450	LC/MS Pos Late	100010949	3404	662.572						5046668	4521765	4949984	5663105	4171798	5092656	4217268	5308623	4186951	1196310	5166044	6116802
2492	stearoyl-arachidonoyl-glycerol (18:0/20:4) [2]*	Lipid	Diacylglycerol	57449	LC/MS Pos Late	100010950	3522	662.572						27599036	26450082	23991800	27684590	23664520	27538940	24048916	30837238	24218864	25612058	26546884	36381416
2498	stearoyl-docosahexaenoyl-glycerol (18:0/22:6) [2]*	Lipid	Diacylglycerol	57368	LC/MS Pos Late	100015617	3256	686.572						45362152	38036296	39950844	41968852	38397412	40823932	37030256	41406496	38338728	36929920	37245584	57749480
2475	stearoyl-linoleoyl-glycerol (18:0/18:2) [2]*	Lipid	Diacylglycerol	54947	LC/MS Pos Late	100010921	3762	638.572						345355520	333093568	300750816	384235072	322951040	303132608	242526400	382871968	371335040	342880064	492718336	419029920
1543	stearoylcarnitine (C18)	Lipid	Fatty Acid Metabolism(Acyl Carnitine)	34409	LC/MS Pos Late	100001391	1485	428.373	18822-91-8	6426855	21233653		HMDB00848	322560	411829	547319	411277	237104	507538	383525	274211		285415	231462	330057
1201	succinate	Energy	TCA Cycle	1437	LC/MS Neg	252	603	117.019	110-15-6	1110	1078	C00042	HMDB00254	2369228032	3107313408	2645747200	2242325248	2064750976	3027665920	2015130368	2226225152	2043256448	2873773824	2222232832	2275751168
4918	sulfate*	Xenobiotics	Chemical	46960	LC/MS Neg	100002528	616	96.9601	14808-79-8	1118	1086	C00059	HMDB01448	21188836	12804676	10833505	10334156	20624624	18176930	14753539	15617392	17555480	16421129	10018321	12417731
371	taurine	Amino Acid	Methionine, Cysteine, SAM and Taurine Metabolism	2125	LC/MS Pos Early	512	660	126.022	107-35-7	1123	1091	C00245	HMDB00251	650748160	732154112	718305216	659961536	592216960	689846592	631967872	650829376	650748608	778348224	748312256	711423872
2903	taurochenodeoxycholate	Lipid	Primary Bile Acid Metabolism	18494	LC/MS Neg	1629	5250	498.289	6009-98-9	387316	343282	C05465	HMDB00951	476033	316958	277270	216185	428685	456118	303913	275875	338184	389018	198002	257542
1287	tetradecadienoate (14:2)*	Lipid	Polyunsaturated Fatty Acid (n3 and n6)	62850	LC/MS Neg	100020343	5292	223.17	39039-37-7	5312409	4471834		HMDB00560	686520	1198134	1269057	1336221	282459	645342	496553	735028	226198	588152	976589	881685
3809	thiamin (Vitamin B1)	Cofactors and Vitamins	Thiamine Metabolism	5341	LC/MS Pos Early	873	3050	265.112	59-43-8	1130		C00378	HMDB00235	32252002	34914748	35639992	25954256	21359322	29999266	24566642	26140910	41365472	48056388	41663704	36509504
3811	thiamin diphosphate	Cofactors and Vitamins	Thiamine Metabolism	35670	LC/MS Neg	522	1195.1	423.03	154-87-0	1132	8715	C00068	HMDB01372	1278870		400227				442352					976848
3810	thiamin monophosphate	Cofactors and Vitamins	Thiamine Metabolism	15798	LC/MS Pos Early	523	2378	345.078	532-40-1	3382778	2627905	C01081	HMDB02666	4019558	2912890	2764873	3611153	2810997	2205575	2065034	3560202	2900646	2232588	2230534	3067657
5058	thioproline	Xenobiotics	Chemical	53231	LC/MS Pos Early	100009232	1250	134.027	34592-47-4	93176	84120			55203432	35431688	33128428	24687176	39652056	40781976	35637324	31294862	37420088	31967550	25884100	25484088
3746	threonate	Cofactors and Vitamins	Ascorbate and Aldarate Metabolism	27738	LC/MS Polar	100001022	2384	135.03	70753-61-6	151152	133224	C01620	HMDB00943	4824298	5575919	3662146	2420203	4673785	4688005	2513301	3043873	3278834	3867058	3562858	4311913
16	threonine	Amino Acid	Glycine, Serine and Threonine Metabolism	1284	LC/MS Pos Early	564	1514	120.066	72-19-5	6288	6051	C00188	HMDB00167	5952301568	8965889024	8694523904	6954641408	5035220480	7084078080	6321108992	6278254592	5858282496	8115205120	8103004160	7955183104
824	threonylphenylalanine	Peptide	Dipeptide	31530	LC/MS Neg	100001125	2322	265.119	16875-27-7	4099799	3313819		HMDB29068		235827	168942	36060		234081	119569	37254		248628	164590	51554
3680	thymidine	Nucleotide	Pyrimidine Metabolism, Thymine containing	2183	LC/MS Neg	872	1963.7	241.083	50-89-5	5789	5585	C00214	HMDB00273	1163190	2105408	1636350	1079379	999754	1688845	1061138	973334	1158053	2037906	1178425	1047334
3676	thymidine 5'-monophosphate	Nucleotide	Pyrimidine Metabolism, Thymine containing	12023	LC/MS Neg	1248	883	321.049	33430-62-5	9700	10239189	C00364	HMDB01227	3322641	3947923	2849658	3120320	2663982	2690473	1902379	2900133	2906468	3779587	2320494	3360882
3681	thymine	Nucleotide	Pyrimidine Metabolism, Thymine containing	604	LC/MS Neg	882	1654	125.036	65-71-4	1135	1103	C00178	HMDB00262	364829	435320	371780	362494	325952	409335	243723	338445	392933	436424	327051	346147
404	trans-4-hydroxyproline	Amino Acid	Urea cycle; Arginine and Proline Metabolism	32306	LC/MS Pos Early	1001	1064	132.066	51-35-4	5810	5605	C01157	HMDB00725	480749984	618001984	606345920	536478336	411991712	556524352	488051104	491815456	495974368	595936000	617395904	594073472
2619	tricosanoyl sphingomyelin (d18:1/23:0)*	Lipid	Sphingomyelins	52436	LC/MS Pos Late	100008955	3200	801.684					HMDB12105	804120	873106	1038739	804678	993563	1260415	707297	556336	287425	681995	686956	718176
3723	trigonelline (N'-methylnicotinate)	Cofactors and Vitamins	Nicotinate and Nicotinamide Metabolism	32401	LC/MS Pos Early	100001092	1388	138.055	535-83-1	5570	5369	C01004	HMDB00875	3481093	4127755	3661085	3324353	2745525	3546348	2945735	2560081	3103577	3783077	3251380	3295202
1841	trimethylamine N-oxide	Lipid	Phospholipid Metabolism	40406	LC/MS Pos Early	100003397	2100	76.0757	1184-78-7	1145	1113	C01104	HMDB00925									131604
213	tryptophan	Amino Acid	Tryptophan Metabolism	54	LC/MS Pos Early	565	2986	205.097	73-22-3	6305	6066	C00078	HMDB00929	268249200	283313408	276151584	244212720	229490560	258805376	237894064	255045872	223913392	255660272	238624624	261683168
834	tryptophylglycine	Peptide	Dipeptide	43028	LC/MS Pos Early	100003609	2930	262.119	7360-09-0	263471	231453		HMDB29083	188091	1474479	1418685	323260	188273	1128625	986151	154307	75605	965777	895657	317498
140	tyrosine	Amino Acid	Tyrosine Metabolism	1299	LC/MS Pos Early	815	2430	182.081	60-18-4	6057	5833	C00082	HMDB00158	819445376	785139264	695250624	566596160	710213568	798473920	620803584	673150976	714319680	766233024	584796224	613290432
850	tyrosylglycine	Peptide	Dipeptide	41375	LC/MS Neg	100003598	1635	237.088	673-05-5	259323	227627		HMDB29105	196244	615466	564452	274180	186670	458635	367600	218185	135871	404474	340421	231780
1140	UDP-galactose	Carbohydrate	Nucleotide Sugar	15860	LC/MS Polar	100000298	4000	565.048	2956-16-3;91183-98-1;137868-52-1	18068	17069	C00052	HMDB00302	59372	411498	519001	209105		460847	486272	84514		1046536	1333309	769525
1136	UDP-glucose	Carbohydrate	Nucleotide Sugar	32344	LC/MS Polar	1096	3950	565.048	117756-22-6	8629	8308	C00029	HMDB00286
1148	UDP-N-acetylglucosamine/galactosamine	Carbohydrate	Nucleotide Sugar	46148	LC/MS Polar	100002957	3665	606.074						1531895	1260821	2669778	12662404	565858	708044	873419	6680145	694347	709358	683473	1930460
3629	uracil	Nucleotide	Pyrimidine Metabolism, Uracil containing	605	LC/MS Neg	825	1086	111.02	66-22-8	1174	1141	C00106	HMDB00300	108163640	147282480	127087720	122202056	91730528	112851248	94861768	101045360	122256888	149110976	142604944	137264544
3545	urate	Nucleotide	Purine Metabolism, (Hypo)Xanthine/Inosine containing	1604	LC/MS Neg	1134	757.1	167.021	69-93-2;120K5305	1175		C00366	HMDB00289	2931079	2148745	1734889	1328991	2579989	2846411	1797061	1959524	2651743	2588135	1740099	1890639
3628	uridine	Nucleotide	Pyrimidine Metabolism, Uracil containing	606	LC/MS Neg	535	1457.6	243.062	58-96-8	6029	5807	C00299	HMDB00296	11409008	17689764	16977220	11105915	9880377	14931867	13256656	10670593	9740007	15725922	13088626	11776972
3623	uridine 5'-monophosphate (UMP)	Nucleotide	Pyrimidine Metabolism, Uracil containing	2856	LC/MS Neg	869	627	323.029	3387-36-8	6030	1399139	C00105	HMDB00288	1927950	2596894	3609934	3415771	1575187	1804617	2222100	2630991	1456903	2336078	3640683	3667756
323	valine	Amino Acid	Leucine, Isoleucine and Valine Metabolism	1649	LC/MS Pos Early	566	2479	118.086	72-18-4	6287	6050	C00183	HMDB00883	2063978880	2629869312	2348890624	2083569664	2013849088	2244508416	1902036992	2207340032	1885616384	2281342720	2173040384	2203836672
866	valylglutamine	Peptide	Dipeptide	42079	LC/MS Pos Early	100003640	2295	246.145	42854-54-6	5253209	4419671		HMDB29125	3728133	6629579	5388836	2939318	3834290	4875955	4017879	3152822	4328670	6887686	4985757	5336035
867	valylglycine	Peptide	Dipeptide	40475	LC/MS Pos Early	100003641	2444	175.108	686-43-1	136487	120256		HMDB29127	9091181	19739496	18954708	10832317	7740314	15737587	13468923	9149522	9850584	15990238	14645769	13621721
870	valylleucine	Peptide	Dipeptide	39994	LC/MS Pos Early	100003210	3138	231.17	22906-55-4	352039	312586		HMDB29131	2339998	6210970	7297468	3078496	1937942	5563671	6551782	2448231	2270766	8624774	7336480	5216173
3537	xanthine	Nucleotide	Purine Metabolism, (Hypo)Xanthine/Inosine containing	3147	LC/MS Neg	1004	910	151.026	69-89-6	1188	1151	C00385	HMDB00292	46071008	48650156	65182728	58012948	40633836	40190628	42531004	41694344	34181956	43273836	40624184	53988220
3539	xanthosine	Nucleotide	Purine Metabolism, (Hypo)Xanthine/Inosine containing	15136	LC/MS Neg	100000299	1075	283.068	146-80-5	64959	58484	C01762	HMDB00299
3538	xanthosine 5'-monophosphate (xmp)	Nucleotide	Purine Metabolism, (Hypo)Xanthine/Inosine containing	12024	LC/MS Neg	1251	580	363.035	25899-70-1	73323	10463791	C00655	HMDB01554
1014	xylulose 5-phosphate	Carbohydrate	Pentose Phosphate Pathway	37285	LC/MS Polar	100001968	3955	229.012	105931-44-0	439190	388330	C00231	HMDB00868	788878	857231	787882	679524	800015	558612	452687	657041	533741	636552	897505	1276343

## Sheet: ScaledImpData
													SAMPLE_NAME	CILN-00021	CILN-00022	CILN-00023	CILN-00024	CILN-00025	CILN-00026	CILN-00027	CILN-00028	CILN-00029	CILN-00030	CILN-00031	CILN-00032
													SAMPLE_ID	5124814	5124815	5124816	5124817	5124818	5124819	5124820	5124821	5124822	5124823	5124824	5124825
													BRADFORD_PROTEIN	20.525	32.491	30.377	26.867	17.79	29.824	25.636	25.45	25.698	28.59	33.812	26.128
													GENOTYPE	TbPF CDA-like-RNAi	TbPF CDA-like-RNAi	TbPF CDA-like-RNAi	TbPF CDA-like-RNAi	TbPF CDA-like-RNAi	TbPF CDA-like-RNAi	TbPF CDA-like-RNAi	TbPF CDA-like-RNAi	TbPF	TbPF	TbPF	TbPF
													GROUP_NAME	TbPF CDA-like-RNAi -DOX	TbPF CDA-like-RNAi -DOX	TbPF CDA-like-RNAi -DOX	TbPF CDA-like-RNAi -DOX	TbPF CDA-like-RNAi +DOX	TbPF CDA-like-RNAi +DOX	TbPF CDA-like-RNAi +DOX	TbPF CDA-like-RNAi +DOX	TbPF	TbPF	TbPF	TbPF
													GROUP_NUMBER	1	1	1	1	2	2	2	2	3	3	3	3
													TIME_POINT	6 days	6 days	6 days	6 days	6 days	6 days	6 days	6 days	-	-	-	-
													TREATMENT	RNAi non-induced	RNAi non-induced	RNAi non-induced	RNAi non-induced	Induction of RNAi with 1 µg/ml DOX	Induction of RNAi with 1 µg/ml DOX	Induction of RNAi with 1 µg/ml DOX	Induction of RNAi with 1 µg/ml DOX	Non-treated control	Non-treated control	Non-treated control	Non-treated control
													TREATMENT2	NI	NI	NI	NI	DOX	DOX	DOX	DOX	UT	UT	UT	UT
PATHWAY_SORTORDER	BIOCHEMICAL	SUPER_PATHWAY	SUB_PATHWAY	COMP_ID	PLATFORM	CHEMICAL_ID	RI	MASS	CAS	PUBCHEM	CHEMSPIDER	KEGG	Group HMDB_ID	TbPF CDA-like-RNAi NI	TbPF CDA-like-RNAi NI	TbPF CDA-like-RNAi NI	TbPF CDA-like-RNAi NI	TbPF CDA-like-RNAi DOX	TbPF CDA-like-RNAi DOX	TbPF CDA-like-RNAi DOX	TbPF CDA-like-RNAi DOX	TbPF UT	TbPF UT	TbPF UT	TbPF UT
1368	(14 or 15)-methylpalmitate (a17:0 or i17:0)	Lipid	Fatty Acid, Branched	38768	LC/MS Neg	100002945	5695	269.249		17903417				0.2227	0.3202	0.2761	0.2767	0.2206	0.3053	0.2489	0.2549	0.192	0.2098	0.2896	0.1742
1372	(16 or 17)-methylstearate (a19:0 or i19:0)	Lipid	Fatty Acid, Branched	38296	LC/MS Neg	100002356	5993	297.28	2724-59-6	3083779	2340933		HMDB37397	0.3511	0.7687	0.5432	0.7463	0.5607	0.6717	0.6914	0.4839	0.3989	0.5119	0.7963	0.4218
444	(N(1) + N(8))-acetylspermidine	Amino Acid	Polyamine Metabolism	57814	LC/MS Pos Early	100016038	3080	188.176						0.9789	1.0307	1.0738	0.7137	0.7455	1.1372	0.872	0.9071	0.8122	1.3275	1.0682	0.8467
1951	1,2-dilinoleoyl-GPC (18:2/18:2)	Lipid	Phosphatidylcholine (PC)	52603	LC/MS Pos Late	100008903	2006	782.569	998-06-1	5288075	4450312		HMDB08138	0.4199	0.5002	0.4551	0.457	0.3959	0.483	0.3773	0.4422	0.8218	0.8195	0.8824	0.954
2031	1,2-dilinoleoyl-GPE (18:2/18:2)*	Lipid	Phosphatidylethanolamine (PE)	53174	LC/MS Pos Late	100009217	2083	740.522		9546812	7825762		HMDB09093	1.1977	1.2295	1.1163	1.1222	1.1371	1.2511	1.1103	1.0826	1.9733	2.2792	2.5049	2.7171
1937	1,2-dioleoyl-GPC (18:1/18:1)	Lipid	Phosphatidylcholine (PC)	52457	LC/MS Pos Late	100008905	2346	786.601	4235-95-4	10350317	8525772			1.0081	1.6915	1.7303	1.2854	0.831	1.3679	1.1578	1.0838	1.0981	1.8296	2.0839	2.1924
2023	1,2-dioleoyl-GPE (18:1/18:1)	Lipid	Phosphatidylethanolamine (PE)	52609	LC/MS Pos Late	100008906	2485	744.554	4004-05-01	9546757	7825707			1.11	1.32	1.2849	1.1738	0.9661	1.1778	1.1873	1.0057	1.4129	2.1051	2.6131	3.0057
1875	1,2-dipalmitoyl-GPC (16:0/16:0)	Lipid	Phosphatidylcholine (PC)	19130	LC/MS Pos Late	100000657	2365	734.569	63-89-8	452110	398235		HMDB00564	0.359	0.3587	0.3858	0.2891	0.4031	0.381	0.2373	0.2854	0.3287	0.3406	0.3248	0.4262
1993	1,2-dipalmitoyl-GPE (16:0/16:0)*	Lipid	Phosphatidylethanolamine (PE)	57341	LC/MS Pos Late	100009204	2498	692.522		445468	393103		HMDB08923	0.1438	0.1438	0.1438	0.1438	0.1438	0.1438	0.1438	0.1438	0.1438	0.1438	0.1438	0.3039
2394	1-(1-enyl-oleoyl)-GPE (P-18:1)*	Lipid	Lysoplasmalogen	44621	LC/MS Pos Late	100005372	1566	464.314						2.33	3.4788	3.2888	3.4319	1.7186	2.0411	2.0095	2.5427	0.9592	1.144	1.0408	1.2364
2363	1-(1-enyl-palmitoyl)-2-arachidonoyl-GPE (P-16:0/20:4)*	Lipid	Plasmalogen	52673	LC/MS Pos Late	100009002	2270	724.528			24769238		HMDB11352	0.6164	0.5743	0.6546	0.6184	0.4739	0.5885	0.5358	0.4727	0.2713	0.3284	0.28	0.3759
2372	1-(1-enyl-palmitoyl)-2-linoleoyl-GPC (P-16:0/18:2)*	Lipid	Plasmalogen	52682	LC/MS Pos Late	100009009	2226	742.575			24767486		HMDB11211	0.487	0.6974	0.6405	0.6083	0.4492	0.5879	0.5223	0.5209	0.3317	0.4063	0.3802	0.3956
2360	1-(1-enyl-palmitoyl)-2-linoleoyl-GPE (P-16:0/18:2)*	Lipid	Plasmalogen	52677	LC/MS Pos Late	100009069	2351	700.528			24769229		HMDB11343	0.8062	0.8528	0.9191	0.9082	0.7195	0.7813	0.7369	0.7404	0.504	0.5284	0.5076	0.6675
2365	1-(1-enyl-palmitoyl)-2-oleoyl-GPC (P-16:0/18:1)*	Lipid	Plasmalogen	52478	LC/MS Pos Late	100009007	2443	744.59						0.1559	0.2808	0.2584	0.2123	0.1409	0.2209	0.1676	0.1729	0.0802	0.1399	0.1397	0.1419
2359	1-(1-enyl-palmitoyl)-2-oleoyl-GPE (P-16:0/18:1)*	Lipid	Plasmalogen	52477	LC/MS Pos Late	100009005	2600	702.543			24769228		HMDB11342	0.6135	0.7386	0.7507	0.8314	0.553	0.6934	0.5825	0.6008	0.3938	0.3858	0.3686	0.5061
2362	1-(1-enyl-palmitoyl)-2-palmitoleoyl-GPC (P-16:0/16:1)*	Lipid	Plasmalogen	52713	LC/MS Pos Late	100009160	2218	716.559			24767482		HMDB11207	0.4413	0.7503	0.6838	0.5773	0.3707	0.584	0.4847	0.3804	0.1543	0.2987	0.2391	0.2005
2361	1-(1-enyl-palmitoyl)-2-palmitoyl-GPC (P-16:0/16:0)*	Lipid	Plasmalogen	52716	LC/MS Pos Late	100009162	2454	718.575		11146967	9322076		HMDB11206	0.212	0.319	0.325	0.1707	0.2643	0.3204	0.0761	0.1663	0.0761	0.1324	0.2128	0.1949
2391	1-(1-enyl-palmitoyl)-GPC (P-16:0)*	Lipid	Lysoplasmalogen	52474	LC/MS Pos Late	100002875	1547	480.345		10917802	9093054		HMDB10407	0.7868	1.2508	1.2092	1.1504	0.7284	1.1869	0.8839	0.9453	0.625	0.8009	0.7289	0.6249
2392	1-(1-enyl-palmitoyl)-GPE (P-16:0)*	Lipid	Lysoplasmalogen	39270	LC/MS Pos Late	100003000	1558	438.298			10471193			1.8503	2.853	2.6667	2.7073	1.4264	1.6941	1.5926	2.0277	0.6792	0.7807	0.7591	0.8526
2376	1-(1-enyl-stearoyl)-2-arachidonoyl-GPE (P-18:0/20:4)*	Lipid	Plasmalogen	52475	LC/MS Pos Late	100008999	2511	752.559		9547058	7826008		HMDB05779	1.0087	0.9768	0.9638	0.9964	0.8791	0.9206	0.9444	0.8885	0.5672	0.5951	0.5294	0.596
2368	1-(1-enyl-stearoyl)-2-linoleoyl-GPE (P-18:0/18:2)*	Lipid	Plasmalogen	52748	LC/MS Pos Late	100009225	2633	728.559			24769261		HMDB11376	0.9019	1.0788	1.0128	1.169	0.9868	1.074	0.9663	1.0215	0.8763	0.8737	0.9147	0.9464
2367	1-(1-enyl-stearoyl)-2-oleoyl-GPE (P-18:0/18:1)	Lipid	Plasmalogen	52614	LC/MS Pos Late	100008919	2950	730.575	144371-68-6		24769260		HMDB11375	0.9184	1.0051	0.9644	1.2619	0.9193	0.9738	0.938	0.8955	0.9112	0.9248	1.0307	1.2484
2396	1-(1-enyl-stearoyl)-GPE (P-18:0)*	Lipid	Lysoplasmalogen	39271	LC/MS Pos Late	100003001	1649	466.329						2.2998	3.1874	3.044	3.304	1.7918	1.9836	1.9485	2.5545	1.1333	1.1271	1.1564	1.3137
2185	1-arachidonoyl-GPC (20:4n6)*	Lipid	Lysophospholipid	33228	LC/MS Pos Late	100001551	1460	544.34			21403155	C05208	HMDB10395	1.9786	3.86	3.2693	2.6778	1.7254	2.6001	2.5638	2.3674	1.032	1.4903	1.9955	1.9862
2228	1-arachidonoyl-GPE (20:4n6)*	Lipid	Lysophospholipid	35186	LC/MS Neg	100001571	5874	500.278		42607465	21403171		HMDB11517	2.3906	6.227	5.7201	5.6889	3.8462	6.5368	6.0124	4.0725	2.1463	3.8139	7.6745	3.5906
2266	1-arachidonoyl-GPI (20:4)*	Lipid	Lysophospholipid	34214	LC/MS Neg	100001654	5482	619.289					HMDB61690	0.2601	0.9283	0.2601	0.594	0.7462	1.4313	1.296	0.511	0.2601	0.7149	0.2601	0.2601
2420	1-arachidonylglycerol (20:4)	Lipid	Monoacylglycerol	34397	LC/MS Neg	100001433	6250	303.233	35474-99-8	5282281	4445452	C13857	HMDB11549	0.8719	1.4862	0.7011	0.8546	0.6178	1.3672	1.1462	1.1493	0.5839	2.3302	3.4619	0.5456
304	1-carboxyethylisoleucine	Amino Acid	Leucine, Isoleucine and Valine Metabolism	62558	LC/MS Neg	100020427	2628	202.108						0.8939	1.2332	1.0334	0.9447	0.786	1.1688	0.9209	0.9666	0.8256	1.3635	1.0567	1.1703
268	1-carboxyethylleucine	Amino Acid	Leucine, Isoleucine and Valine Metabolism	62559	LC/MS Neg	100020425	2663	202.108						1.1642	1.5415	1.403	1.0256	0.8221	1.3022	0.9557	1.0213	0.9787	1.3859	1.0976	1.408
125	1-carboxyethylphenylalanine	Amino Acid	Phenylalanine Metabolism	62566	LC/MS Neg	100020419	2844	236.093			19276386			1.0507	1.117	0.9966	0.8508	0.9495	1.3537	0.714	0.8916	1.1011	1.5328	1.0034	1.3664
142	1-carboxyethyltyrosine	Amino Acid	Tyrosine Metabolism	62564	LC/MS Neg	100020421	1846	252.088						0.955	1.5422	1.4653	1.2662	0.8815	1.3622	1.0401	1.1707	0.6019	0.9599	0.8648	0.8922
327	1-carboxyethylvaline	Amino Acid	Leucine, Isoleucine and Valine Metabolism	62562	LC/MS Neg	100020423	2008	188.093						1.0369	1.1196	1.0128	0.8987	0.8249	1.1792	0.7413	0.9872	0.9639	1.4206	1.0605	1.221
2439	1-dihomo-linoleoylglycerol (20:2)	Lipid	Monoacylglycerol	35103	LC/MS Neg	100001483	6800	307.264			21403143			0.8176	1.4682	1.1001	0.9898	0.5878	0.9716	0.9779	0.9979	1.3531	2.8537	3.5738	0.967
2423	1-docosahexaenoylglycerol (22:6)	Lipid	Monoacylglycerol	35153	LC/MS Neg	100001481	6150	309.222			10477810		HMDB11587	0.4536	0.6653	0.3261	0.3981	0.3103	0.6411	0.5498	0.501	0.3959	1.163	1.4806	0.2302
2434	1-heptadecenoylglycerol (17:1)*	Lipid	Monoacylglycerol	62449	LC/MS Neg	100020769	6390	267.233			58191491			0.5024	0.9729	0.5271	0.8774	0.3518	0.7348	0.459	0.7554	0.4841	1.0518	1.9482	0.2298
1955	1-linoleoyl-2-arachidonoyl-GPC (18:2/20:4n6)*	Lipid	Phosphatidylcholine (PC)	52710	LC/MS Pos Late	100009131	1969	806.569			24766809		HMDB08147	0.705	0.9037	0.8005	0.7461	0.645	0.8556	0.7036	0.7198	0.8576	1.0361	1.0285	1.0361
2033	1-linoleoyl-2-arachidonoyl-GPE (18:2/20:4)*	Lipid	Phosphatidylethanolamine (PE)	53189	LC/MS Pos Late	100009222	2030	764.522			24768565		HMDB09102	1.3906	1.3502	1.2651	1.1243	1.1309	1.3896	1.1808	1.0317	1.6425	1.8836	1.6342	1.8641
1952	1-linoleoyl-2-linolenoyl-GPC (18:2/18:3)*	Lipid	Phosphatidylcholine (PC)	53176	LC/MS Pos Late	100009343	1939	780.554			24766802		HMDB08141	0.8538	0.6127	0.8465	0.6483	0.6127	0.6127	0.6321	0.6127	0.7473	0.9295	0.6127	0.6127
2167	1-linoleoyl-GPC (18:2)	Lipid	Lysophospholipid	34419	LC/MS Pos Late	100001395	1465	520.34		11988421	10160888	C04100	HMDB10386	0.9995	1.8314	1.6322	1.6578	0.8678	1.2547	1.165	1.2689	0.7222	1.0005	1.3538	1.1316
2217	1-linoleoyl-GPE (18:2)*	Lipid	Lysophospholipid	32635	LC/MS Neg	100001570	5900	476.278		52925130	21403170		HMDB11507	1.34	2.7535	2.4242	2.8728	2.0554	2.7804	2.7369	2.0023	1.698	2.3946	5.3473	2.7088
2254	1-linoleoyl-GPG (18:2)*	Lipid	Lysophospholipid	54885	LC/MS Neg	100009227	5516	507.273						0.9217	1.9774	2.3339	2.7419	2.0526	1.7218	2.016	2.0356	1.0783	0.7859	2.4376	1.2828
2262	1-linoleoyl-GPI (18:2)*	Lipid	Lysophospholipid	36594	LC/MS Neg	100001778	5494	595.289						2.1346	4.7936	5.3699	3.7862	4.5442	6.0572	5.9875	3.2299	2.063	3.0951	4.1864	1.3837
2245	1-linoleoyl-GPS (18:2)*	Lipid	Lysophospholipid	43676	LC/MS Neg	100004606	5500	520.268						1.1121	2.3824	2.0647	2.5742	2.1336	2.201	2.3203	1.9067	1.0497	0.9503	2.0536	1.1099
2414	1-linoleoylglycerol (18:2)	Lipid	Monoacylglycerol	27447	LC/MS Neg	100001040	6477	279.233	2277-28-3	5283469	4446589			0.7394	1.5067	0.6139	1.2857	0.656	1.1594	1.1361	1.0168	0.7492	2.4817	4.0403	0.6032
83	1-methyl-4-imidazoleacetate	Amino Acid	Histidine Metabolism	32350	LC/MS Pos Early	100001208	2064	141.066	2625-49-2	75810	68319	C05828	HMDB02820	1.3337	0.9147	1.1248	1.4549	1.4564	1.3314	1.3876	1.2816	1.3679	1.3328	1.2699	1.2291
84	1-methyl-5-imidazoleacetate	Amino Acid	Histidine Metabolism	62946	LC/MS Pos Early	100002910	1989	141.066	4200-48-0	6451814	4954265		HMDB04988	2.2244	2.0578	1.9257	1.5584	1.8339	2.1838	1.7721	1.5589	1.8139	2.3676	1.7497	1.8052
66	1-methylhistidine	Amino Acid	Histidine Metabolism	30460	LC/MS Pos Early	100001051	2755	170.092	332-80-9	92105	83153	C01152	HMDB00001	0.5816	0.8576	0.4459	0.81	0.9636	0.7372	0.5356	1.0007	0.6713	0.9596	0.4414	0.4085
1863	1-myristoyl-2-arachidonoyl-GPC (14:0/20:4)*	Lipid	Phosphatidylcholine (PC)	53195	LC/MS Pos Late	100009139	1914	754.538			24766559		HMDB07883	0.3798	0.4068	0.317	0.2862	0.3572	0.3829	0.3373	0.3758	0.7088	0.9195	0.8887	1.0235
1859	1-myristoyl-2-palmitoyl-GPC (14:0/16:0)	Lipid	Phosphatidylcholine (PC)	19258	LC/MS Pos Late	100000672	2147	706.538	69525-80-0	129657	114798		HMDB07869	0.933	0.8281	0.6643	0.7936	1.2026	1.013	0.8319	1.1285	2.5828	2.8905	2.9834	4.2074
2406	1-myristoylglycerol (14:0)	Lipid	Monoacylglycerol	35625	LC/MS Neg	100001618	6353.3	227.202	75685-84-6	79050	71382	C01885	HMDB11561	0.1047	0.1022	0.0799	0.1777	0.124	0.1122	0.0799	0.1328	0.1833	0.4032	0.4629	0.1079
1950	1-oleoyl-2-docosahexaenoyl-GPC (18:1/22:6)*	Lipid	Phosphatidylcholine (PC)	52697	LC/MS Pos Late	100009130	2011	832.585			24766785		HMDB08123	2.524	3.251	3.0795	2.8885	2.4503	3.1489	2.6884	2.7852	2.7858	3.2078	3.0946	3.0596
2030	1-oleoyl-2-docosahexaenoyl-GPE (18:1/22:6)*	Lipid	Phosphatidylethanolamine (PE)	53209	LC/MS Pos Late	100009220	2119	790.538			24768542			5.2131	5.0429	4.6985	4.2429	4.4762	4.9723	4.5243	4.2843	5.1166	6.0447	5.5668	5.9683
1940	1-oleoyl-2-linoleoyl-GPC (18:1/18:2)*	Lipid	Phosphatidylcholine (PC)	52453	LC/MS Pos Late	100008981	2165	784.585						0.8779	1.1358	1.0226	1.0001	0.8256	1.0583	0.8814	0.9079	1.2946	1.566	1.716	1.5966
2024	1-oleoyl-2-linoleoyl-GPE (18:1/18:2)*	Lipid	Phosphatidylethanolamine (PE)	52687	LC/MS Pos Late	100009078	2270	742.538		9546753	7825703		HMDB05349	1.4188	1.6099	1.581	1.5927	1.2796	1.5467	1.4035	1.3565	1.968	2.2976	2.6932	3.0424
2164	1-oleoyl-GPC (18:1)	Lipid	Lysophospholipid	48258	LC/MS Neg	100001272	6250	596.357	19420-56-5	16081932	17240641		HMDB02815	2.9179	5.0918	6.6137	6.222	3.4326	3.9329	5.5014	4.4472	2.7932	3.2044	3.9391	3.3924
2215	1-oleoyl-GPE (18:1)	Lipid	Lysophospholipid	35628	LC/MS Pos Late	100001569	1554	480.308	89576-29-4	9547071	7826021		HMDB11506	5.1644	9.0147	8.7322	7.8312	4.606	6.4946	5.9376	6.3131	4.1368	6.0424	7.4931	6.5183
2260	1-oleoyl-GPI (18:1)*	Lipid	Lysophospholipid	36602	LC/MS Neg	100001777	5599	597.305						1.7203	3.5972	3.5189	2.3132	2.886	3.9514	5.0783	2.6444	2.0057	2.9366	4.8015	1.6816
2413	1-oleoylglycerol (18:1)	Lipid	Monoacylglycerol	21184	LC/MS Neg	100000924	6650	281.249	111-03-5	5283468	4446588		HMDB11567	0.6186	0.9284	1.5246	0.6667	0.4564	0.8713	1.1479	0.5981	0.8106	1.6727	2.8999	1.2483
1905	1-palmitoleoyl-2-linolenoyl-GPC (16:1/18:3)*	Lipid	Phosphatidylcholine (PC)	53180	LC/MS Pos Late	100009345	1850	754.538			24766677		HMDB08008	1.7706	2.0249	1.8659	1.7039	1.4133	1.8634	1.4768	1.5517	2.0643	2.2184	2.431	2.5557
1904	1-palmitoleoyl-2-linoleoyl-GPC (16:1/18:2)*	Lipid	Phosphatidylcholine (PC)	52683	LC/MS Pos Late	100009075	2003	756.554			24766675		HMDB08006	0.3175	0.4412	0.4211	0.3705	0.2683	0.3867	0.3108	0.3227	0.3656	0.4177	0.424	0.4982
2155	1-palmitoleoyl-GPC (16:1)*	Lipid	Lysophospholipid	33230	LC/MS Pos Late	100001511	1450	494.324		24779461	21403152		HMDB10383	1.6857	3.6796	3.334	3.1712	1.4486	2.201	2.1853	2.2325	0.7182	1.0532	1.1756	1.1264
2410	1-palmitoleoylglycerol (16:1)*	Lipid	Monoacylglycerol	52431	LC/MS Neg	100008952	6094	253.217					HMDB11565	1.1004	1.6429	0.9813	1.3261	0.6864	1.2365	1.3821	1.1586	0.6071	2.1058	2.3908	0.7979
1893	1-palmitoyl-2-arachidonoyl-GPC (16:0/20:4n6)	Lipid	Phosphatidylcholine (PC)	52462	LC/MS Pos Late	100008914	2091	782.569	35418-58-7	10747814	8923140		HMDB07982	0.1078	0.169	0.1463	0.129	0.0984	0.1466	0.1114	0.1099	0.0944	0.1266	0.1204	0.1203
2001	1-palmitoyl-2-arachidonoyl-GPE (16:0/20:4)*	Lipid	Phosphatidylethanolamine (PE)	52464	LC/MS Pos Late	100008990	2198	740.522		9546800	7825750		HMDB05323	0.3088	0.3948	0.3559	0.2609	0.2567	0.3089	0.2995	0.2616	0.2974	0.3553	0.3433	0.467
1899	1-palmitoyl-2-docosahexaenoyl-GPC (16:0/22:6)	Lipid	Phosphatidylcholine (PC)	52610	LC/MS Pos Late	100008915	2023	806.569	59403-54-2	6441886	4946007		HMDB07991	0.0817	0.114	0.1101	0.1016	0.0787	0.103	0.0896	0.0933	0.0666	0.0719	0.0709	0.0687
2003	1-palmitoyl-2-docosahexaenoyl-GPE (16:0/22:6)*	Lipid	Phosphatidylethanolamine (PE)	52465	LC/MS Pos Late	100008991	2119	764.522		9546799	7825749		HMDB05324	0.1755	0.2327	0.191	0.1279	0.1503	0.1942	0.1537	0.1819	0.1535	0.1716	0.1701	0.162
1882	1-palmitoyl-2-linoleoyl-GPC (16:0/18:2)	Lipid	Phosphatidylcholine (PC)	42446	LC/MS Pos Late	1537	2160	758.569	40811-94-7	5287971	4450224		HMDB07973	0.1303	0.1717	0.1508	0.146	0.1207	0.1567	0.1231	0.1317	0.1649	0.1856	0.1979	0.2017
1998	1-palmitoyl-2-linoleoyl-GPE (16:0/18:2)	Lipid	Phosphatidylethanolamine (PE)	42449	LC/MS Pos Late	100001870	2275	716.522		9546747	7825697		HMDB05322	0.1403	0.1718	0.1696	0.1704	0.1321	0.1581	0.1355	0.141	0.1473	0.168	0.183	0.2218
1879	1-palmitoyl-2-oleoyl-GPC (16:0/18:1)	Lipid	Phosphatidylcholine (PC)	52461	LC/MS Pos Late	1539	2358	760.585	26853-31-6;26853-31-6	6436017	4940699		HMDB07972	0.1411	0.1837	0.1835	0.1539	0.1239	0.1585	0.1214	0.1319	0.1381	0.1617	0.1797	0.19
1997	1-palmitoyl-2-oleoyl-GPE (16:0/18:1)	Lipid	Phosphatidylethanolamine (PE)	19263	LC/MS Pos Late	1526	2509	718.538	26662-94-2	5283496	4446615		HMDB05320	0.1064	0.1374	0.1357	0.1528	0.0992	0.1332	0.1146	0.1277	0.1205	0.1417	0.159	0.1985
2096	1-palmitoyl-2-oleoyl-GPI (16:0/18:1)*	Lipid	Phosphatidylinositol (PI)	52669	LC/MS Polar	100009066	893	835.534			24767668		HMDB09783	0.3801	0.4582	0.511	0.3462	0.5052	0.5892	0.6794	0.5458	0.9366	0.9085	1.1201	0.9748
1876	1-palmitoyl-2-palmitoleoyl-GPC (16:0/16:1)*	Lipid	Phosphatidylcholine (PC)	52470	LC/MS Pos Late	100008984	2160	732.554					HMDB07969	0.2513	0.2931	0.2533	0.2378	0.2186	0.2719	0.2146	0.2279	0.6271	0.6959	0.8081	0.9289
1877	1-palmitoyl-2-stearoyl-GPC (16:0/18:0)	Lipid	Phosphatidylcholine (PC)	52616	LC/MS Pos Late	100008921	2653	762.601	59403-51-9		24766643		HMDB07970	0.223	0.2623	0.2409	0.2345	0.2346	0.2725	0.1682	0.1885	0.1999	0.2222	0.2104	0.2704
2153	1-palmitoyl-GPC (16:0)	Lipid	Lysophospholipid	33955	LC/MS Pos Late	100001263	1525	496.34	17364-16-8	86554	78064		HMDB10382	1.324	2.5013	2.3024	2.3261	0.9341	1.459	1.295	1.5658	0.5436	0.6787	0.751	0.7575
2206	1-palmitoyl-GPE (16:0)	Lipid	Lysophospholipid	35631	LC/MS Pos Late	100001567	1544	454.293	53862-35-4	9547069	7826019		HMDB11503	1.0288	1.7453	1.65	1.5885	0.9129	1.186	1.0655	1.1332	0.5144	0.7201	0.8137	0.7779
85	1-ribosyl-imidazoleacetate*	Amino Acid	Histidine Metabolism	61868	LC/MS Pos Early	100001668	2006	259.092	29605-99-0	5117448	4292299	C05131	HMDB02331	2.5157	1.8632	1.4764	1	2.2325	2.178	1.6312	1.4769	1.5906	2.1752	1.5971	1.5788
1926	1-stearoyl-2-arachidonoyl-GPC (18:0/20:4)	Lipid	Phosphatidylcholine (PC)	42450	LC/MS Pos Late	100001869	2300	810.601	35418-59-8	16219824	17347139		HMDB08048	0.454	0.6523	0.6204	0.5385	0.3871	0.4217	0.4727	0.4349	0.3653	0.5091	0.533	0.5191
2018	1-stearoyl-2-arachidonoyl-GPE (18:0/20:4)	Lipid	Phosphatidylethanolamine (PE)	52447	LC/MS Pos Late	100008977	2424	768.554		5289133	4451158		HMDB09003	0.8611	0.9013	0.8379	0.9143	0.7385	0.9527	0.798	0.701	0.757	0.8306	0.8269	0.9715
2115	1-stearoyl-2-arachidonoyl-GPI (18:0/20:4)	Lipid	Phosphatidylinositol (PI)	52449	LC/MS Polar	100000616	870	885.549	383907-33-3		21403055		HMDB09815	0.2077	0.2779	0.2794	0.1922	0.2145	0.3209	0.2932	0.2225	0.1937	0.2737	0.2395	0.1737
1932	1-stearoyl-2-docosahexaenoyl-GPC (18:0/22:6)	Lipid	Phosphatidylcholine (PC)	52611	LC/MS Pos Late	100008916	2197	834.601	59403-52-0				HMDB08057	0.5274	0.7713	0.6695	0.595	0.4926	0.6855	0.5457	0.5607	0.452	0.5372	0.56	0.493
2022	1-stearoyl-2-docosahexaenoyl-GPE (18:0/22:6)*	Lipid	Phosphatidylethanolamine (PE)	52466	LC/MS Pos Late	100008992	2317	792.554		9546798	7825748		HMDB05334	0.4387	0.3264	0.3707	0.4452	0.4743	0.423	0.3461	0.4198	0.429	0.4836	0.4168	0.4329
1918	1-stearoyl-2-linoleoyl-GPC (18:0/18:2)*	Lipid	Phosphatidylcholine (PC)	52452	LC/MS Pos Late	100008980	2380	786.601					HMDB08039	0.417	0.5307	0.4807	0.4846	0.403	0.4898	0.4011	0.4579	0.5577	0.6106	0.6539	0.6125
2013	1-stearoyl-2-linoleoyl-GPE (18:0/18:2)*	Lipid	Phosphatidylethanolamine (PE)	52446	LC/MS Pos Late	100008976	2522	744.554		9546749	7825699		HMDB08994	0.7348	0.8291	0.8048	0.8871	0.6653	0.8203	0.7469	0.7682	0.7783	0.8679	0.9164	1.0808
2104	1-stearoyl-2-linoleoyl-GPI (18:0/18:2)	Lipid	Phosphatidylinositol (PI)	52468	LC/MS Polar	100008994	910	861.55			24767694		HMDB09809	1.2293	1.4015	1.3979	1.1583	1.3605	1.5393	1.6766	1.237	1.5156	1.5426	1.4678	1.205
2070	1-stearoyl-2-linoleoyl-GPS (18:0/18:2)	Lipid	Phosphatidylserine (PS)	53009	LC/MS Pos Late	100000642	2689	788.544	322647-11-0	9547091	7826041			0.5051	0.3672	0.4276	0.6294	0.517	0.4233	0.4876	0.5802	0.5401	0.3502	0.4699	0.5995
1915	1-stearoyl-2-oleoyl-GPC (18:0/18:1)	Lipid	Phosphatidylcholine (PC)	52438	LC/MS Pos Late	100008904	2644	788.616	56421-10-4		24766704		HMDB08038	0.462	0.7074	0.6432	0.5893	0.4211	0.625	0.4855	0.5204	0.6869	0.9071	0.9923	0.9229
2010	1-stearoyl-2-oleoyl-GPE (18:0/18:1)	Lipid	Phosphatidylethanolamine (PE)	42448	LC/MS Pos Late	100001856	2858	746.569					HMDB08993	0.5344	0.6433	0.6187	0.8006	0.5289	0.6803	0.5926	0.5904	0.7835	0.7888	0.9008	1.1631
2089	1-stearoyl-2-oleoyl-GPG (18:0/18:1)	Lipid	Phosphatidylglycerol (PG)	52623	LC/MS Polar	100001866	717	775.549	322647-48-3					0.9877	1.6183	1.7253	1.2843	0.762	1.1812	0.9771	0.8504	1.2117	1.8931	1.7816	1.5516
2069	1-stearoyl-2-oleoyl-GPS (18:0/18:1)	Lipid	Phosphatidylserine (PS)	19265	LC/MS Pos Late	100000639	3000	790.559		9547087	7826037		HMDB10163	0.4869	0.2676	0.1614	0.4333	0.3217	0.1614	0.3415	0.4396	0.3294	0.438	0.2886	0.4308
2162	1-stearoyl-GPC (18:0)	Lipid	Lysophospholipid	33961	LC/MS Pos Late	100001271	1606	524.371	19420-57-6	497299	435389		HMDB10384	2.9196	4.8491	4.4018	4.5236	2.1875	2.6611	2.7928	3.4025	1.189	1.389	1.4904	1.5448
2213	1-stearoyl-GPE (18:0)	Lipid	Lysophospholipid	42398	LC/MS Pos Late	100001461	1626	482.324	69747-55-3	9547068	7826018		HMDB11130	2.1008	3.1629	2.9767	2.9172	1.7918	2.2104	2.0935	2.2534	1.2566	1.4923	1.581	1.65
2250	1-stearoyl-GPG (18:0)	Lipid	Lysophospholipid	34437	LC/MS Neg	100001462	5816	511.304			21403138			3.2029	6.3927	5.9161	6.8483	3.3841	5.1117	5.6823	4.9702	2.2592	3.3068	6.4301	3.1029
2258	1-stearoyl-GPI (18:0)	Lipid	Lysophospholipid	19324	LC/MS Neg	100000656	5794	599.32	796963-93-4		21403067		HMDB61696	0.9594	1.4505	1.9012	2.1663	1.0293	1.9451	1.85	1.3988	0.8378	1.2488	2.1182	1.0055
2242	1-stearoyl-GPS (18:0)*	Lipid	Lysophospholipid	45966	LC/MS Pos Late	100004327	1634	526.314		9547101	7826051			2.5953	6.8114	5.2081	5.4251	1.7716	4.3573	2.9276	2.2428	1.2474	2.182	2.7275	1.461
1256	10-heptadecenoate (17:1n7)	Lipid	Long Chain Fatty Acid	33971	LC/MS Neg	100001278	5555	267.233	29743-97-3	5312435	4471860		HMDB60038	0.2616	0.6149	0.456	0.6291	0.3635	0.5044	0.4539	0.4368	0.2426	0.2933	0.5283	0.2278
1268	10-nonadecenoate (19:1n9)	Lipid	Long Chain Fatty Acid	33972	LC/MS Neg	100001277	5780	295.264	73033-09-7	5312513	4471938		HMDB13622	0.5983	1.3166	0.9956	1.3572	0.7994	1.1303	1.0228	0.9322	0.6437	0.7732	1.3922	0.6192
1753	12-HETE	Lipid	Eicosanoid	37536	LC/MS Neg	100002167	5326	319.228	71030-37-0;73837-14-6	5312983	21509475		HMDB06111	2.6336	3.9451	3.1154	5.0484	2.6113	3.2509	2.3613	3.8346	2.7232	3.562	4.7074	3.2009
1759	12-HHTrE	Lipid	Eicosanoid	57393	LC/MS Neg	1261	5175	279.197	54397-84-1	5283141	4446265	C20388	HMDB12535	1.2123	1.6758	1.7647	4.9202	0.9979	1.9403	1.7482	3.0717	1	1.3965	1.6944	1.5775
1648	13-HODE + 9-HODE	Lipid	Fatty Acid, Monohydroxy	37752	LC/MS Neg	100002196	5275	295.228		43013				1.7048	1.8086	1.6596	2.2331	1.0826	1.4359	1.1113	1.8305	1.2483	1.8127	2.1331	1.6889
3581	2'-deoxyadenosine	Nucleotide	Purine Metabolism, Adenine containing	1553	LC/MS Pos Early	211	2252	252.109	16373-93-6	13730	13135	C00559	HMDB00101	0.2913	0.46	0.3613	0.3101	0.1665	0.2874	0.2087	0.2677	0.2429	0.3147	0.2345	0.2753
3579	2'-deoxyadenosine 5'-monophosphate	Nucleotide	Purine Metabolism, Adenine containing	46333	LC/MS Neg	100000485	1315	330.061	653-63-4	12599	601	C00360	HMDB00905	3.751	3.2617	3.1797	3.5307	2.4121	2.5391	2.2671	3.1209	2.6812	2.4801	1.9783	3.4213
3669	2'-deoxycytidine	Nucleotide	Pyrimidine Metabolism, Cytidine containing	15949	LC/MS Pos Early	100000125	2193	228.098	951-77-9	13711	13117	C00881	HMDB00014	0.0583	0.675	0.6372	0.0583	0.0583	0.6614	0.4197	0.0583	0.0599	0.8874	0.9994	0.1428
3667	2'-deoxycytidine 5'-monophosphate	Nucleotide	Pyrimidine Metabolism, Cytidine containing	533	LC/MS Pos Early	298	975	308.064	1032-65-1	13945	5414501	C00239	HMDB01202	0.8587	1.3318	1.1833	0.9626	0.838	1.1928	1.0374	0.9532	1.1866	1.8838	1.8726	1.2339
3543	2'-deoxyinosine	Nucleotide	Purine Metabolism, (Hypo)Xanthine/Inosine containing	15076	LC/MS Neg	100000135	1688	251.079	890-38-0	65058	58569	C05512	HMDB00071	0.1955	0.1955	0.1955	0.1955	0.1955	0.1955	0.1955	0.1955	0.1955	0.1955	0.1955	0.1955
3644	2'-deoxyuridine	Nucleotide	Pyrimidine Metabolism, Uracil containing	1412	LC/MS Neg	536	1586	111.02	951-78-0	13712	13118	C00526	HMDB00012	1.0423	0.9812	1.0548	0.8676	1.169	1.1506	0.9517	1.2146	1.178	0.9696	1.0188	1.2022
3632	2'-O-methyluridine	Nucleotide	Pyrimidine Metabolism, Uracil containing	57655	LC/MS Neg	100010896	1831	257.078	2140-76-3	102212	92343			1.7382	2.4972	2.5483	1.942	1.6534	2.6149	2.1538	2.264	1.562	2.3277	2.1759	2.1725
2430	2-arachidonoylglycerol (20:4)	Lipid	Monoacylglycerol	19266	LC/MS Neg	100000584	6170	303.233	53847-30-6	5282280	4445451	C13856	HMDB04666	0.6231	0.8421	0.4106	0.6089	0.3628	0.6605	0.6418	0.5051	0.5623	1.796	2.2044	0.4525
2432	2-docosahexaenoylglycerol (22:6)*	Lipid	Monoacylglycerol	48675	LC/MS Neg	100006352	6050	309.222			24765781		HMDB11557	0.4765	0.7357	0.33	0.4033	0.2099	0.5373	0.5235	0.431	0.5421	1.4638	1.5542	0.3561
2435	2-heptadecenoylglycerol (17:1)*	Lipid	Monoacylglycerol	62448	LC/MS Neg	100020770	6284	267.233						0.2792	0.668	0.2889	0.3508	0.2792	0.6468	0.3188	0.4507	0.4258	0.7498	1.8933	0.2792
330	2-hydroxy-3-methylvalerate	Amino Acid	Leucine, Isoleucine and Valine Metabolism	36746	LC/MS Neg	100001541	1800	131.071	488-15-3	164623	144317		HMDB00317	0.6731	0.6731	0.6731	0.6731	0.6731	0.6731	0.6731	0.6731	0.9015	3.0951	0.6731	4.4322
1395	2-hydroxyadipate	Lipid	Fatty Acid, Dicarboxylate	31934	LC/MS Polar	100001153	3000	161.046	18294-85-4	193530	167943	C02360	HMDB00321	1.4898	1.4137	1.2573	0.9021	1	1.1458	0.9089	1	1.1237	0.8126	1.0412	1.6976
462	2-hydroxybutyrate/2-hydroxyisobutyrate	Amino Acid	Glutathione Metabolism	52281	LC/MS Polar	100008928	1258	103.04						2.1452	2.2897	1.8748	1.528	1.679	2.0687	1.6648	1.7353	2.03	1.6742	1.9228	2.2167
1612	2-hydroxydecanoate	Lipid	Fatty Acid, Monohydroxy	42489	LC/MS Neg	100004089	4840	187.134	5393-81-7	21488	20195			0.7107	1.0045	0.6648	1.3438	1.188	0.6648	0.6648	1.021	0.8382	0.6648	0.6648	1.0564
1391	2-hydroxyglutarate	Lipid	Fatty Acid, Dicarboxylate	37253	LC/MS Pos Early	100002070	958	131.034	40951-21-1	43	42	C02630	HMDB00606	0.0289	0.042	0.0336	0.029	0.0261	0.0284	0.022	0.0285	0.3052	0.4482	0.3223	0.354
1617	2-hydroxystearate	Lipid	Fatty Acid, Monohydroxy	17945	LC/MS Neg	1239	5695	299.259	629-22-1	69417	62625	C03045		0.4717	0.5923	0.4732	2.3224	0.832	0.6588	0.8293	1.6304	0.4623	0.3093	0.5411	0.2916
2429	2-linoleoylglycerol (18:2)	Lipid	Monoacylglycerol	32506	LC/MS Neg	100000987	6250	279.233	3443-82-1	5365676	4517636		HMDB11538	0.4443	0.7778	0.3974	0.4605	0.3036	0.7482	0.4656	0.4329	0.5954	1.5973	2.8096	0.4939
308	2-methylbutyrylcarnitine (C5)	Amino Acid	Leucine, Isoleucine and Valine Metabolism	45095	LC/MS Pos Early	100001509	3050	246.17	31023-25-3	6426901	4932320		HMDB00378	1.1923	1.3971	1.3521	1.0918	0.7976	1.1265	1.1239	1.1081	0.7548	1.1079	0.9082	0.849
1214	2-methylcitrate/homocitrate	Energy	TCA Cycle	52282	LC/MS Neg	100008929	575	205.035						0.5608	0.3445	0.6193	0.3445	0.3445	0.3445	0.3445	0.3445	0.3445	0.3445	0.3445	0.3445
2424	2-myristoylglycerol (14:0)	Lipid	Monoacylglycerol	34383	LC/MS Neg	100001408	6230	227.202	27214-38-6	137938	121585		HMDB11530	0.0286	0.0286	0.0625	0.0986	0.0789	0.0286	0.0286	0.0286	0.0574	0.0286	0.0851	0.0286
2428	2-oleoylglycerol (18:1)	Lipid	Monoacylglycerol	21232	LC/MS Neg	100000943	6500	281.249	3443-84-3	5319879	4478086		HMDB11537	0.4384	0.8414	0.8624	0.4334	0.3469	0.5719	0.7004	0.5445	0.6641	2.1045	3.0466	1.0106
386	2-oxoarginine*	Amino Acid	Urea cycle; Arginine and Proline Metabolism	55072	LC/MS Pos Early	100002784	1760	174.087	3715-10-04	558	542	C03771	HMDB04225	0.2888	0.2748	0.2406	0.2346	0.2626	0.2791	0.2231	0.233	0.355	0.4365	0.4372	0.3319
2156	2-palmitoleoyl-GPC (16:1)*	Lipid	Lysophospholipid	35819	LC/MS Pos Late	100001561	1425	494.324			21403164		HMDB10383	0.6217	1.1044	1.181	0.9805	0.5028	0.7223	0.6492	0.6208	0.4645	0.5949	0.7439	0.7679
2426	2-palmitoleoylglycerol (16:1)*	Lipid	Monoacylglycerol	52432	LC/MS Neg	100008953	6016	253.217					HMDB11565	0.5544	1.2296	0.452	0.9592	0.2475	0.5853	0.5874	0.6535	0.4731	1.2686	1.4276	0.6999
2154	2-palmitoyl-GPC (16:0)*	Lipid	Lysophospholipid	35253	LC/MS Neg	100001562	6215	570.341		15061532	21403165		HMDB61702	0.6975	1.4205	1.3829	1.6815	1.043	1.2649	1.2968	0.9661	0.6115	0.5221	1.1445	0.5819
1002	2-phosphoglycerate	Carbohydrate	Glycolysis, Gluconeogenesis, and Pyruvate Metabolism	35629	LC/MS Polar	100000093	4550	184.986	70195-25-4	59	13766841	C00631	HMDB03391	47.1172	40.3632	40.1314	37.9115	48.169	37.8679	39.1611	38.7542	38.5231	27.2478	36.1896	28.4924
2214	2-stearoyl-GPE (18:0)*	Lipid	Lysophospholipid	41220	LC/MS Neg	100003901	6350	480.31			24769218		HMDB11129	1.5432	1.8786	2.0711	2.5845	2.0079	2.1968	2.2537	1.9986	1	0.8687	1.8894	1.6728
3737	3'-dephospho-acetyl-CoA	Cofactors and Vitamins	Pantothenate and CoA Metabolism	54675	LC/MS Neg	100010805	2313	728.152		193680	168079			4.2254	5.2919	5.1599	8.4677	4.1065	4.7075	3.763	4.0003	4.8447	5.6509	5.8114	10.2374
3736	3'-dephosphocoenzyme A	Cofactors and Vitamins	Pantothenate and CoA Metabolism	18289	LC/MS Neg	100000138	2013	686.142	3633-59-8	444485	392407	C00882	HMDB01373	18.5388	50.7806	50.862	22.9934	13.6162	38.9999	31.6236	22.0238	15.1606	41.7596	31.8519	22.6943
153	3-(4-hydroxyphenyl)lactate	Amino Acid	Tyrosine Metabolism	32197	LC/MS Neg	240	1379	181.051	6482-98-0	9378	9010	C03672	HMDB00755	0.1719	0.0945	0.0702	0.1145	0.1292	0.0923	0.0573	0.1155	0.2097	0.1223	0.0879	0.3029
384	3-amino-2-piperidone	Amino Acid	Urea cycle; Arginine and Proline Metabolism	62853	LC/MS Pos Early	100020361	2065	115.087	1892-22-4	5200225	4371576		HMDB00323	0.562	0.562	0.562	0.562	0.562	0.562	0.562	0.562	0.562	0.562	0.562	0.562
3684	3-aminoisobutyrate	Nucleotide	Pyrimidine Metabolism, Thymine containing	1566	LC/MS Pos Early	1114	2190	104.071	10569-72-9;214139-20-5	64956	58481	C05145	HMDB03911	1.2677	1.8454	1.4309	1.279	1.323	1.3985	1.8273	1.2469	1.0366	0.949	1.5508	1.4155
4060	3-formylindole	Xenobiotics	Food Component/Plant	62863	LC/MS Pos Early	100020219	2736	146.06		10256	9838	C08493	HMDB29737	0.1193	0.0968	0.1069	0.1051	0.131	0.1052	0.0945	0.1163	0.1124	0.1057	0.1049	0.1319
2684	3-hydroxy-3-methylglutarate	Lipid	Mevalonate Metabolism	531	LC/MS Polar	112	2850	161.046	503-49-1	1662	4573695	C03761	HMDB00355	5.5264	5.5855	5.588	4.6679	4.786	4.8773	3.498	5.2826	5.0133	4.485	3.8892	5.0849
1590	3-hydroxybutyrate (BHBA)	Lipid	Ketone Bodies	542	LC/MS Polar	254	1444	103.04	625-72-9	441	428	C01089	HMDB00357	1.7874	1.0053	0.8715	0.8759	1.5058	1.1356	0.9158	1	3.4805	2.3177	2.1025	2.3983
1526	3-hydroxybutyrylcarnitine (2)	Lipid	Fatty Acid Metabolism(Acyl Carnitine)	52984	LC/MS Pos Early	100009271	2340	248.149					HMDB13127	1.1682	1.2412	1.1128	0.9155	0.947	1.2541	0.9381	1	0.8041	0.8041	0.8041	0.8041
334	3-hydroxyisobutyrate	Amino Acid	Leucine, Isoleucine and Valine Metabolism	1549	LC/MS Polar	111	1619	103.04	2068-83-9	87	10140307	C06001	HMDB00336	1.0539	1.0294	0.9415	0.669	0.9706	0.8365	0.9024	1.2338	1.2283	1.257	1.0833	1.066
2522	3-ketosphinganine	Lipid	Sphingolipid Synthesis	34381	LC/MS Pos Late	100001436	1400	300.29	18944-28-0	631	611	C02934	HMDB01480	1.0556	0.971	1.0044	1.0509	0.8809	1.0789	0.76	0.8193	1.1089	0.9836	1.0746	1.1238
329	3-methyl-2-oxobutyrate	Amino Acid	Leucine, Isoleucine and Valine Metabolism	44526	LC/MS Neg	100000936	1465	115.04	3715-29-5	49	48	C00141	HMDB00019	0.1374	0.1203	0.0971	0.0815	0.1222	0.1335	0.0783	0.0948	0.1054	0.1229	0.0926	0.0894
305	3-methyl-2-oxovalerate	Amino Acid	Leucine, Isoleucine and Valine Metabolism	15676	LC/MS Neg	100000036	2064.2	129.056	1460-34-0;51829-07-3	47	46	C00671	HMDB03736	0.1877	0.1964	0.1565	0.1261	0.1828	0.2065	0.1277	0.1422	0.1664	0.179	0.1423	0.1367
288	3-methylglutaconate	Amino Acid	Leucine, Isoleucine and Valine Metabolism	38667	LC/MS Polar	100002458	2700	143.035	5746-90-7	1551553	1267861		HMDB00522	1.1152	1.5659	1.4339	1.0674	0.9431	1.2589	0.972	0.9794	1	1.2593	1.0534	1.2077
67	3-methylhistidine	Amino Acid	Histidine Metabolism	15677	LC/MS Pos Early	100000042	2670	170.092	368-16-1	64969	58494	C01152	HMDB00479	1.021	0.9508	0.8793	0.6535	0.8595	0.9062	0.7693	0.81	0.8294	0.8887	0.6793	0.8182
1003	3-phosphoglycerate	Carbohydrate	Glycolysis, Gluconeogenesis, and Pyruvate Metabolism	1414	LC/MS Neg	132	583	184.986	80731-10-8	724	10669764	C00597	HMDB00807	7.8279	6.0129	6.4222	4.8252	7.9818	5.861	5.7376	6.016	5.0004	5.0905	4.9435	3.8232
447	4-guanidinobutanoate	Amino Acid	Guanidino and Acetamido Metabolism	15681	LC/MS Pos Early	100000096	2320	146.092	463-003;463-00-3	500	486	C01035	HMDB03464	3.7027	4.0807	3.5047	2.9887	2.583	2.9863	2.2917	2.7725	2.6874	3.8343	3.2762	3.4952
47	4-hydroxyglutamate	Amino Acid	Glutamate Metabolism	40499	LC/MS Pos Early	100002544	1141	164.055	2485-33-8	439902	388936	C03079	HMDB01344	1.1348	1.5615	1.5186	1.2009	1.1128	1.5547	1	1.1588	0.7074	0.8735	0.8981	0.9276
150	4-hydroxyphenylpyruvate	Amino Acid	Tyrosine Metabolism	1669	LC/MS Neg	1141	1690	179.035	156-39-8	979	954	C01179	HMDB00707	0.0858	0.0141	0.0176	0.0255	0.1057	0.0338	0.0275	0.045	0.0822	0.0262	0.022	0.0326
86	4-imidazoleacetate	Amino Acid	Histidine Metabolism	32349	LC/MS Pos Early	100001207	2055	127.05	645-65-8	96215	86856	C02835	HMDB02024	0.7185	0.3677	0.3131	0.4459	0.6083	0.309	0.2475	0.4415	0.3567	0.2954	0.2547	0.2567
270	4-methyl-2-oxopentanoate	Amino Acid	Leucine, Isoleucine and Valine Metabolism	22116	LC/MS Neg	100000551	2170	129.056	816-66-0	70	69	C00233	HMDB00695	0.1191	0.1218	0.1018	0.0828	0.1149	0.1244	0.0752	0.0917	0.097	0.1038	0.0857	0.0838
48	4-methylglutamate	Amino Acid	Glutamate Metabolism	32443	LC/MS Pos Early	100001128	2050	162.076	31137-74-3	5365	86558	C06234		27.4134	35.7494	30.6356	28.5239	22.8704	31.005	22.7698	23.0521	17.1492	22.124	17.6654	18.1315
3631	5,6-dihydrouridine	Nucleotide	Pyrimidine Metabolism, Uracil containing	61833	LC/MS Neg	100001425	1119	245.078	5627-05-04	94312	85115			0.9609	0.7314	1.2959	0.609	0.5576	0.7122	1.032	0.6133	0.6257	0.8249	0.8067	1.2883
105	5-hydroxylysine	Amino Acid	Lysine Metabolism	15685	LC/MS Pos Early	100000054	2790	163.108	13204-98-3	1029	1002	C16741	HMDB00450	1.4824	1.2604	1.0263	0.7206	0.8189	1.3867	0.9833	0.582	0.7215	1.0807	0.8725	1.0167
437	5-methylthioadenosine (MTA)	Amino Acid	Polyamine Metabolism	1419	LC/MS Pos Early	212	2752	298.097	2457-80-9	439176	388321	C00170	HMDB01173	3.116	4.0685	3.4159	3.3923	2.875	4.0776	3.1613	3.3727	2.4774	3.4138	2.7993	2.6044
3633	5-methyluridine (ribothymidine)	Nucleotide	Pyrimidine Metabolism, Uracil containing	35136	LC/MS Neg	100001446	1778.1	257.078	1463-10-1	445408	393058		HMDB00884	1	1.3858	1.3343	1.1785	0.8203	1.1677	1.0148	0.9603	0.696	1.0577	0.8373	0.862
459	5-oxoproline	Amino Acid	Glutathione Metabolism	1494	LC/MS Neg	1021	738.5	128.035	98-79-3	7405	7127	C01879	HMDB00267	1.383	1.3218	1.2915	0.9885	1.3969	1.2772	1.0817	0.9983	1.0866	1.1345	1.0792	1.3607
1012	6-phosphogluconate	Carbohydrate	Pentose Phosphate Pathway	15442	LC/MS Neg	100000341	583.9	275.017	921-62-0;53411-70-4	91493	82615	C00345	HMDB01316	2.5977	0.9842	1.4867	0.2983	1.0158	0.6605	0.8052	1.4015	2.3351	0.6146	0.8639	0.6154
2701	7-dehydrocholesterol	Lipid	Sterol	1099	LC/MS Pos Late	264	2467	367.336	434-16-2	439423	388534	C01164	HMDB00032	0.5795	0.5338	1.3305	0.8505	0.6507	0.8202	0.6823	0.5338	0.6816	1.7171	0.8089	0.5338
2743	7-hydroxycholesterol (alpha or beta)	Lipid	Sterol	47890	LC/MS Pos Late	100005999	1930	367.336		107722			HMDB06119	0.2956	0.2956	0.2956	0.2956	0.2956	0.2956	0.3023	0.3155	0.2956	0.2956	0.2956	0.2956
3597	7-methylguanine	Nucleotide	Purine Metabolism, Guanine containing	35114	LC/MS Neg	100001456	1729.7	164.058	578-76-7	11361	10883	C02242	HMDB00897	1.1312	1.2788	1.0938	1.0242	0.6966	1.0069	0.7896	0.8839	1.0011	1.5516	1.0855	1.0671
1523	acetylcarnitine (C2)	Lipid	Fatty Acid Metabolism(Acyl Carnitine)	32198	LC/MS Pos Early	100000802	2282	204.123	5080-50-2	1	5406074	C02571	HMDB00201	0.8652	1.0971	1.0051	1.1042	0.8339	1.0949	1.042	1.3243	1.0554	0.9647	1.0991	1.0823
1591	acetylcholine	Lipid	Neurotransmitter	18790	LC/MS Pos Early	1749	2220	146.118	60-32-1			C01996	HMDB00895	0.2486	1.6688	1.4824	0.8691	0.1731	1.1805	1.0264	0.4255	0.3205	0.9622	1.0777	0.9098
1216	acetylphosphate	Energy	Oxidative Phosphorylation	15488	LC/MS Polar	1211	4013.9	138.98	94249-01-1	186	181	C00227	HMDB01494	0.9022	0.4973	0.7329	0.5386	0.9981	0.5505	0.8454	0.8187	0.7319	0.5958	0.6193	0.5061
3561	adenine	Nucleotide	Purine Metabolism, Adenine containing	554	LC/MS Pos Early	880	2221	136.062	73-24-5	190	185	C00147	HMDB00034	0.5515	0.9145	0.7292	0.585	0.5084	0.7346	0.5797	0.5619	0.5051	0.7188	0.6668	0.4865
3560	adenosine	Nucleotide	Purine Metabolism, Adenine containing	555	LC/MS Pos Early	798	2169	268.104	58-61-7	60961	54923	C00212	HMDB00050	0.5883	1.1058	1.0674	0.8901	0.6161	0.9741	0.9687	0.7639	0.6312	1.0259	1.2907	0.8343
3556	adenosine 3',5'-cyclic monophosphate (cAMP)	Nucleotide	Purine Metabolism, Adenine containing	2831	LC/MS Neg	207	1952.2	328.045	60-92-4	6076	268	C00575	HMDB00058	0.299	0.1335	0.243	0.1335	0.2367	0.1847	0.1335	0.3015	0.3234	0.2786	0.1335	0.4939
3552	adenosine 5'-diphosphate (ADP)	Nucleotide	Purine Metabolism, Adenine containing	3108	LC/MS Neg	208	680	426.022	20398-34-9	6022	5800	C00008	HMDB01341	1.0128	0.9626	0.7576	1.2235	1.2117	0.9442	0.8556	0.9619	0.7013	0.3373	0.9872	0.7619
3727	adenosine 5'-diphosphoribose (ADP-ribose)	Cofactors and Vitamins	Nicotinate and Nicotinamide Metabolism	558	LC/MS Neg	215	920	558.064	68414-18-6	192	3674071	C00301	HMDB01178	0.97	1.2366	1.1308	1.4735	1.2704	1.2174	1	1.4855	1.0252	1.7593	1.1734	1.3446
3553	adenosine 5'-monophosphate (AMP)	Nucleotide	Purine Metabolism, Adenine containing	32342	LC/MS Pos Early	209	1013	348.07	149022-20-8	6083	10239183	C00020	HMDB00045	2.1403	2.7765	2.6181	2.4912	1.9698	2.4693	2.2655	2.3177	2.0846	2.434	2.7655	2.6152
1306	adrenate (22:4n6)	Lipid	Polyunsaturated Fatty Acid (n3 and n6)	32980	LC/MS Neg	100001193	5678	331.264	2091-25-0	5497181	4445971	C16527	HMDB02226	0.4587	0.9274	0.7561	0.9883	0.6225	0.841	0.7932	0.7671	0.4031	0.542	0.9512	0.4585
28	alanine	Amino Acid	Alanine and Aspartate Metabolism	1126	LC/MS Pos Early	811	1700	90.055	56-41-7	5950	5735	C00041	HMDB00161	0.8993	1.0721	0.9673	0.8511	0.8019	1.0597	0.8388	0.9146	0.883	1.0077	0.9859	1.0643
523	alanylleucine	Peptide	Dipeptide	37093	LC/MS Pos Early	100001890	3055	203.139	1638-60-4	259583	227831		HMDB28691	0.284	0.6669	0.6135	0.3529	0.2607	0.5707	0.5074	0.3036	0.349	0.5864	0.6248	0.5296
3547	allantoin	Nucleotide	Purine Metabolism, (Hypo)Xanthine/Inosine containing	1107	LC/MS Polar	1002	1672	157.037	97-59-6	204	199	C02350	HMDB00462	1.9709	1.842	1.9755	1.5214	1.7873	2.2538	1.7307	1.9077	1.7928	2.1276	1.6711	1.7944
18	allo-threonine	Amino Acid	Glycine, Serine and Threonine Metabolism	15142	LC/MS Pos Early	100000272	1424	120.066	28954-12-3	99289	89699	C05519	HMDB04041	3.0575	4.3209	3.8044	3.2087	2.8542	3.548	2.8712	3.0257	2.6364	3.2884	3.2393	3.4514
273	alpha-hydroxyisocaproate	Amino Acid	Leucine, Isoleucine and Valine Metabolism	22132	LC/MS Neg	100000706	1840	131.071	10303-64-7	83697	75520	C03264	HMDB00746	0.1598	0.2302	0.1434	0.1732	0.1477	0.1838	0.0946	0.1509	2.6936	3.3789	2.3887	3.8565
306	alpha-hydroxyisovalerate	Amino Acid	Leucine, Isoleucine and Valine Metabolism	46537	LC/MS Polar	100001300	1052	117.056	600-37-3	99823	90190		HMDB00407	1.6461	1.3587	1.3799	1.1592	1.53	1.5419	1.4209	1.7497	1.6619	2.0551	1.7551	1.8406
43	alpha-ketoglutaramate*	Amino Acid	Glutamate Metabolism	62101	LC/MS Polar	100002397	1916	144.03	18465-19-5					0.9792	0.7623	0.6421	0.7267	0.8557	0.8621	0.5136	0.673	0.7815	0.8311	0.9451	1.3071
1198	alpha-ketoglutarate	Energy	TCA Cycle	528	LC/MS Polar	93	2700	145.014	305-72-6;328-50-7;22202-68-2	51	50	C00026	HMDB00208	0.0891	0.0165	0.0204	0.0353	0.1172	0.0272	0.03	0.0701	0.1018	0.0155	0.0123	0.0477
3752	alpha-tocopherol	Cofactors and Vitamins	Tocopherol Metabolism	1561	LC/MS Pos Late	1105	2522	430.378	59-02-9;10191-41-0	14985	14265	C02477	HMDB01893	0.3262	0.2939	0.2428	0.2032	0.2765	0.3214	0.2173	0.2424	0.2129	0.2231	0.1727	0.1684
1043	arabitol/xylitol	Carbohydrate	Pentose Metabolism	48885	LC/MS Polar	100006430	1932.4	151.061		6912		C01904		1.129	1.3664	0.9395	1	0.3191	0.9131	1.2093	0.8905	0.9686	1.4293	0.3191	1.1635
1049	arabonate/xylonate	Carbohydrate	Pentose Metabolism	48255	LC/MS Polar	100006115	2700	165.04						1.2966	1.7636	1.3635	0.8392	1.0739	1.6956	1.3648	1.4326	0.7773	1.6879	1	1.2868
1271	arachidate (20:0)	Lipid	Long Chain Fatty Acid	1118	LC/MS Neg	893	6240	311.296	506-30-9	10467	10035	C06425	HMDB02212	0.7604	1.5481	0.8038	1.3273	1.1433	1.5652	1.0309	1.1399	0.8672	1.2126	2.5159	0.7629
1305	arachidonate (20:4n6)	Lipid	Polyunsaturated Fatty Acid (n3 and n6)	1110	LC/MS Neg	229	5535	303.233	506-32-1	444899	392692	C00219	HMDB01043	0.9093	1.521	1.3489	1.6211	1.1928	1.4012	1.334	1.3844	0.8425	0.9779	1.36	0.8325
1603	arachidonoylcholine	Lipid	Fatty Acid Metabolism (Acyl Choline)	53261	LC/MS Pos Late	100009332	1390	390.337						0.9965	0.9556	0.9092	1.3235	0.4612	0.5253	0.4612	1.1233	0.4612	0.4612	0.4612	0.4612
413	argininate*	Amino Acid	Urea cycle; Arginine and Proline Metabolism	57461	LC/MS Pos Early	100002769	2150	176.103	157-07-3	160437	140984		HMDB03148	1.4791	2.25	2.0262	2.0787	1.6518	1.8684	1.7578	1.8048	3.7533	4.7914	5.2311	4.5983
378	arginine	Amino Acid	Urea cycle; Arginine and Proline Metabolism	1638	LC/MS Pos Early	231	2825	175.119	1119-34-2	232	227	C00062	HMDB00517	0.7154	0.6464	0.6096	0.5518	0.6951	0.7097	0.6019	0.6222	0.7773	0.8243	0.7856	0.7421
38	asparagine	Amino Acid	Alanine and Aspartate Metabolism	512	LC/MS Pos Early	917	1225	133.061	70-47-3	6267	6031	C00152	HMDB00168	0.4776	0.5962	0.5292	0.5238	0.4674	0.5793	0.4801	0.5413	0.4619	0.545	0.5482	0.5163
34	aspartate	Amino Acid	Alanine and Aspartate Metabolism	443	LC/MS Pos Early	234	1165	134.045	56-84-8	5960	5745	C00049	HMDB00191	6.1886	14.0229	13.9716	10.8037	6.0312	13.2455	12.3435	9.8129	7.0796	11.31	12.9306	8.8897
1278	behenate (22:0)*	Lipid	Long Chain Fatty Acid	12125	LC/MS Neg	314	6745	339.327	112-85-6	8215	7923	C08281	HMDB00944	0.3796	0.4904	0.4564	0.54	0.4522	0.5391	0.508	0.4566	0.5267	0.582	0.6248	0.3802
2612	behenoyl dihydrosphingomyelin (d18:0/22:0)*	Lipid	Dihydrosphingomyelins	57331	LC/MS Pos Late	100009026	3150	789.684			24846880		HMDB12091	0.1593	0.1593	0.1593	0.1593	0.1593	0.1593	0.1593	0.1593	0.1593	0.1593	0.1593	0.1593
2618	behenoyl sphingomyelin (d18:1/22:0)*	Lipid	Sphingomyelins	48492	LC/MS Pos Late	100006294	3083	787.669			24846873		HMDB12103	0.4525	0.6009	0.6037	0.4503	0.5832	0.7552	0.4058	0.3479	0.2133	0.3921	0.4294	0.5049
3648	beta-alanine	Nucleotide	Pyrimidine Metabolism, Uracil containing	55	LC/MS Pos Early	244	1905	90.055	56-41-7;107-95-9	239	234	C00099	HMDB00056	1.4075	1.0678	0.7666	1.0252	0.7977	1.2498	1.6475	1.0441	0.7807	1.4435	1.2438	1.1319
53	beta-citrylglutamate	Amino Acid	Glutamate Metabolism	54923	LC/MS Neg	100003271	530	320.062	73590-26-8	72715786	19992713	C20775		0.1966	0.1966	0.1966	0.1966	0.1966	0.1966	0.1966	0.1966	0.1966	0.1966	0.1966	0.1966
285	beta-hydroxyisovalerate	Amino Acid	Leucine, Isoleucine and Valine Metabolism	12129	LC/MS Polar	1442	1149.8	117.056	625-08-1	69362	62571		HMDB00754	2.5657	1.9421	1.9931	2.2407	2.8555	2.608	2.273	2.3118	2.6644	2.0009	2.3504	2.6443
6	betaine	Amino Acid	Glycine, Serine and Threonine Metabolism	3141	LC/MS Pos Early	799	1064	118.086	107-43-7	247	24219951173	C00719	HMDB00043	0.7788	0.9348	0.9425	0.8094	0.6511	0.832	0.745	0.7268	0.7324	0.8696	0.8955	0.8597
3776	biotin	Cofactors and Vitamins	Biotin Metabolism	568	LC/MS Pos Early	251	2253	245.095	58-85-5	171548	149962	C00120	HMDB00030	16.8532	15.3332	14.7793	12.2472	15.9894	13.6288	13.6075	12.0972	12.505	16.9956	11.299	12.1129
1488	butyrylcarnitine (C4)	Lipid	Fatty Acid Metabolism (also BCAA Metabolism)	32412	LC/MS Pos Early	100001054	2860	232.154	25576-40-3	439829	184820	C02862	HMDB02013	4.8705	4.9036	5.5012	5.3204	4.3547	5.7979	4.6776	5.995	8.0242	8.3075	9.6579	9.8101
1585	carnitine	Lipid	Carnitine Metabolism	15500	LC/MS Pos Early	100000007	1978	162.112	461-05-2	10917	10455	C00318	HMDB00062	0.899	1.419	1.4362	0.9753	1.0935	2.1467	2.0108	1.2825	1.1764	2.0994	2.3645	1.422
77	carnosine	Amino Acid	Histidine Metabolism	1768	LC/MS Pos Early	249	2942	227.114	305-84-0	439224	388363	C00386	HMDB00033	1.2769	0.9582	0.865	0.7579	1.2028	1.1911	0.947	1.0418	1.2082	1.1083	0.8344	0.9359
3871	catechol sulfate	Xenobiotics	Benzoate Metabolism	35320	LC/MS Neg	100001605	1906	188.986	4918-96-1	3083879	2341024		HMDB59724	0.5137	0.5137	0.5137	0.5137	0.5137	0.5137	0.5137	0.5137	0.5137	0.5137	0.5137	0.5137
2567	ceramide (d16:1/24:1, d18:1/22:1)*	Lipid	Ceramides	57437	LC/MS Pos Late	100015727	3850	620.598						0.4616	0.4616	0.4616	0.4616	0.4616	0.4616	0.4616	0.4616	0.4616	0.4616	0.4616	0.4616
2563	ceramide (d18:1/14:0, d16:1/16:0)*	Lipid	Ceramides	57432	LC/MS Pos Late	100015735	2477	510.488						0.8177	0.6665	0.5251	0.8435	1.0059	0.5563	0.488	0.9474	1.7448	0.969	0.9941	1.1929
2564	ceramide (d18:1/17:0, d17:1/18:0)*	Lipid	Ceramides	57434	LC/MS Pos Late	100015737	3055	552.535						0.0378	0.029	0.0283	0.0448	0.0331	0.0233	0.0256	0.0339	0.0299	0.0204	0.026	0.033
2566	ceramide (d18:1/20:0, d16:1/22:0, d20:1/18:0)*	Lipid	Ceramides	57440	LC/MS Pos Late	100015755	3920	594.582						0.5767	0.5767	0.5767	0.5767	0.5767	0.5767	0.5767	0.5767	0.5767	0.5767	0.5767	0.5767
2568	ceramide (d18:2/24:1, d18:1/24:2)*	Lipid	Ceramides	57443	LC/MS Pos Late	100015744	3858	646.613						0.7316	0.7316	0.7316	0.7316	0.7316	0.7316	0.7316	0.7316	0.7316	0.7316	0.7316	0.7316
2699	cholesterol	Lipid	Sterol	63	LC/MS Pos Late	266	2707	369.352	57-88-5	11025495	4937803	C00187	HMDB00067	0.3751	0.5063	0.4944	0.4357	0.3424	0.4201	0.3754	0.3864	0.3083	0.3816	0.3901	0.3861
1830	choline	Lipid	Phospholipid Metabolism	15506	LC/MS Pos Early	1256	1961	104.107	67-48-1	305	149278	C00114	HMDB00097	0.6148	0.5975	0.5298	0.6083	0.5106	0.5376	0.4245	0.6199	0.5247	0.4763	0.3896	0.4858
1831	choline phosphate	Lipid	Phospholipid Metabolism	34396	LC/MS Pos Early	267	700	184.073	72556-74-2	1014	119298	C00588	HMDB01565	0.8062	1.2829	1.2397	1.0771	0.7173	0.9509	0.9231	0.9074	0.6697	0.9705	1.0736	0.9812
1213	citraconate/glutaconate	Energy	TCA Cycle	47076	LC/MS Polar	100006438	2600	129.019						0.3567	0.417	0.457	0.3625	0.3477	0.4307	0.3285	0.3635	0.4695	0.4311	0.4644	0.4936
1192	citrate	Energy	TCA Cycle	1564	LC/MS Neg	1124	582	191.02	77-92-9	311	305	C00158	HMDB00094	1.298	1.7225	1.4828	0.784	0.9768	2.8613	1.8269	0.8537	1.8436	3.9321	4.4279	1.8713
387	citrulline	Amino Acid	Urea cycle; Arginine and Proline Metabolism	2132	LC/MS Pos Early	391	1520	176.103	372-75-8	9750	810	C00327	HMDB00904	0.4548	0.401	0.3159	0.3159	0.4295	0.3159	0.4419	0.4957	0.4058	0.4692	0.3881	0.6163
419	creatine	Amino Acid	Creatine Metabolism	27718	LC/MS Pos Early	1221	1947	132.077	57-00-1	586	566	C00300	HMDB00064	1.1443	1.1567	1.1372	0.876	1.0191	1.1753	1.0316	0.8537	0.9809	1.2733	1.135	1.1234
420	creatinine	Amino Acid	Creatine Metabolism	513	LC/MS Pos Early	275	2055	114.066	60-27-5	588	568	C00791	HMDB00562	2.6061	2.2556	2.2342	2.0137	2.4187	2.4009	2.2694	1.9841	2.264	2.6037	2.2611	2.3483
355	cystathionine	Amino Acid	Methionine, Cysteine, SAM and Taurine Metabolism	15705	LC/MS Pos Early	310	2270	223.075	535-34-2	439258	811	C02291	HMDB00099	4.4575	6.5814	6.1253	5.7879	5.207	5.7176	5.7472	5.9064	6.0554	7.2723	9.2326	8.3046
357	cysteine	Amino Acid	Methionine, Cysteine, SAM and Taurine Metabolism	1868	LC/MS Pos Early	800	1475	122.027	52-90-4;56-89-3	5862	5653	C00097	HMDB00574	0.2081	0.1934	0.1895	0.1288	0.1729	0.1871	0.1549	0.163	0.1784	0.1988	0.1487	0.1492
369	cysteine sulfinic acid	Amino Acid	Methionine, Cysteine, SAM and Taurine Metabolism	37443	LC/MS Pos Early	100002113	597	154.017	207121-48-0	109	107	C00606	HMDB00996	3.4618	2.2362	2.3896	2.9027	3.2112	2.6708	2.254	3.5714	3.1768	2.4936	2.2378	3.4543
453	cysteine-glutathione disulfide	Amino Acid	Glutathione Metabolism	35159	LC/MS Pos Early	100001437	2465	427.095	13081-14-6	4247235	3455404		HMDB00656	0.3301	0.4423	0.3789	0.3329	0.2656	0.3996	0.2567	0.3993	0.3643	0.7674	0.4397	0.7319
456	cysteinylglycine	Amino Acid	Glutathione Metabolism	35637	LC/MS Pos Early	278	2132	179.048	19246-18-5	439498	58762	C01419	HMDB00078	0.9569	1.3655	1.4898	1.2138	0.7342	0.7217	1.0511	1.3415	0.8912	0.6989	1.0342	0.6669
363	cystine	Amino Acid	Methionine, Cysteine, SAM and Taurine Metabolism	56	LC/MS Pos Early	279	2000	241.031	56-89-3	67678	575	C00491	HMDB00192	0.4064	0.4064	0.4064	0.4064	0.4064	0.4064	0.4064	0.4064	0.4064	0.4064	0.4064	0.4064
3659	cytidine	Nucleotide	Pyrimidine Metabolism, Cytidine containing	514	LC/MS Pos Early	827	2124	244.093	65-46-3	6175	5940	C00475	HMDB00089	0.0942	0.0942	0.0942	0.0942	0.0942	0.1296	0.0942	0.0942	0.0942	0.0942	0.0942	0.0942
1832	cytidine 5'-diphosphocholine	Lipid	Phospholipid Metabolism	34418	LC/MS Pos Early	1220	725	489.115	33818-15-4	13804	21531769	C00307	HMDB01413	0.9851	1.3583	1.516	1.4726	1.5465	1.9	1.6386	1.9806	1.0149	1.0994	1.3681	1.3771
3655	cytidine 5'-monophosphate (5'-CMP)	Nucleotide	Pyrimidine Metabolism, Cytidine containing	2372	LC/MS Pos Early	282	835	324.059	63-37-6	6131	5414497	C00055	HMDB00095	2.2021	2.4484	2.4815	2.0246	5.0972	5.7739	5.8555	6.1332	1.7605	2.0331	2.0164	1.252
1837	cytidine-5'-diphosphoethanolamine	Lipid	Phospholipid Metabolism	34410	LC/MS Polar	100001407	4210	445.053	72842-05-8	123727	287	C00570	HMDB01564	6.7094	5.9707	8.0684	7.6828	10.1674	8.3539	9.6574	11.1872	6.8396	4.5338	6.8524	8.8372
3660	cytosine	Nucleotide	Pyrimidine Metabolism, Cytidine containing	573	LC/MS Pos Early	881	2060	112.051	71-30-7	597	577	C00380	HMDB00630	0.6693	0.9414	0.789	0.5812	0.8051	1.2134	1.0574	0.7213	0.594	0.8758	0.7546	0.5846
1584	deoxycarnitine	Lipid	Carnitine Metabolism	36747	LC/MS Pos Early	100001662	2052	146.118	6249-56-5	134	705	C01181	HMDB01161	4.5857	5.8775	5.6181	5.3431	4.2434	5.9507	5.7892	5.4957	5.2338	6.1354	6.32	5.509
2443	diacylglycerol (14:0/18:1, 16:0/16:1) [2]*	Lipid	Diacylglycerol	54954	LC/MS Pos Late	100010935	3183	584.525						0.1688	0.1694	0.1615	0.1696	0.1495	0.157	0.1072	0.169	0.3748	0.4112	0.661	0.9422
2444	diacylglycerol (16:1/18:2 [2], 16:0/18:3 [1])*	Lipid	Diacylglycerol	54966	LC/MS Pos Late	100010940	2733	608.525						0.1814	0.2358	0.1753	0.2325	0.1674	0.2243	0.1631	0.2294	0.112	0.1595	0.1467	0.1822
1309	dihomo-linoleate (20:2n6)	Lipid	Polyunsaturated Fatty Acid (n3 and n6)	17805	LC/MS Neg	1231	5730	307.264	2091-39-6	6439848	4944228	C16525	HMDB05060	0.7555	1.6224	1.1523	1.6755	1.0074	1.3538	1.1753	1.1305	0.9082	1.0803	2.0351	0.8925
1304	dihomo-linolenate (20:3n3 or n6)	Lipid	Polyunsaturated Fatty Acid (n3 and n6)	35718	LC/MS Neg	100001739	5596	305.249	17046-59-2	5280581	4471954	C03242	HMDB02925	0.8796	1.4093	1.2116	1.4973	1.068	1.2734	1.2449	1.2351	0.8026	0.9149	1.2492	0.801
998	dihydroxyacetone phosphate (DHAP)	Carbohydrate	Glycolysis, Gluconeogenesis, and Pyruvate Metabolism	15522	LC/MS Pos Early	309	539	171.005	102783-56-2	668	3833110	C00111	HMDB01473	0.3598	0.425	0.247	0.247	0.247	0.247	0.247	0.247	0.247	0.3723	0.247	0.4548
393	dimethylarginine (SDMA + ADMA)	Amino Acid	Urea cycle; Arginine and Proline Metabolism	36808	LC/MS Pos Early	100001810	2850	203.15	102783-24-4	123831	110375	C03626	HMDB01539	0.5459	0.383	0.3017	0.3487	0.4389	0.3145	0.2222	0.3836	0.39	0.2911	0.2389	0.3364
5	dimethylglycine	Amino Acid	Glycine, Serine and Threonine Metabolism	5086	LC/MS Pos Early	806	1104	104.071	1118-68-9	673	653	C01026	HMDB00092	1.658	2.1292	1.8222	1.5568	1.3203	1.7885	1.282	1.449	1.4587	1.9209	1.6513	1.6131
1308	docosadienoate (22:2n6)	Lipid	Polyunsaturated Fatty Acid (n3 and n6)	32415	LC/MS Neg	100001182	6034	335.296	7370-49-2	5282807	4445934	C16533	HMDB61714	0.5418	1.1721	0.8224	1.0998	0.7259	1.0186	0.8469	0.8117	0.6064	0.7211	1.4909	0.5952
1295	docosahexaenoate (DHA; 22:6n3)	Lipid	Polyunsaturated Fatty Acid (n3 and n6)	44675	LC/MS Neg	100000665	5525	327.233	6217-54-5	445580	393183	C06429	HMDB02183	0.4744	0.7536	0.6738	0.7544	0.6268	0.7348	0.683	0.6794	0.435	0.4939	0.7187	0.4154
1602	docosahexaenoylcholine	Lipid	Fatty Acid Metabolism (Acyl Choline)	53263	LC/MS Pos Late	100009333	1378	414.337						0.2651	0.3233	0.1909	0.3304	0.1909	0.1909	0.1909	0.2622	0.1909	0.1909	0.1909	0.1909
1294	docosapentaenoate (n3 DPA; 22:5n3)	Lipid	Polyunsaturated Fatty Acid (n3 and n6)	32504	LC/MS Neg	100001181	5571	329.249	2234-74-4	6441454		C16513	HMDB06528	0.0705	0.1758	0.1189	0.1824	0.0874	0.126	0.1066	0.0847	0.0521	0.0533	0.1044	0.0533
1307	docosapentaenoate (n6 DPA; 22:5n6)	Lipid	Polyunsaturated Fatty Acid (n3 and n6)	37478	LC/MS Neg	100001580	5624.5	329.249	25182-74-5	6441454	4945614	C16513	HMDB01976	2.3125	3.7133	3.2266	3.8849	2.9559	3.517	3.3389	3.4734	2.2653	2.5269	3.6039	2.2068
1296	docosatrienoate (22:3n3)	Lipid	Polyunsaturated Fatty Acid (n3 and n6)	32417	LC/MS Neg	100001195	5823	333.28	59708-86-0	5312556	4471981	C16534	HMDB02823	0.9805	1.8491	1.462	1.9666	1.317	1.6889	1.5654	1.5365	1.0195	1.2171	2.0441	0.945
1410	dodecadienoate (12:2)*	Lipid	Fatty Acid, Dicarboxylate	62276	LC/MS Neg	100020478	5146	195.139						1.2942	1.8528	2.0935	3.2532	1.047	0.9976	1.4799	2.1316	0.7087	1.2634	1.3344	1.6198
1293	eicosapentaenoate (EPA; 20:5n3)	Lipid	Polyunsaturated Fatty Acid (n3 and n6)	18467	LC/MS Neg	2050	5450	301.217	10-2005-9;10417-94-4	446284	393682	C06428	HMDB01999	0.0422	0.0934	0.0784	0.0985	0.0618	0.0785	0.0639	0.0666	0.0303	0.0439	0.0728	0.033
1274	eicosenoate (20:1)	Lipid	Long Chain Fatty Acid	33587	LC/MS Neg	100001335	5950	309.28		5282768	4445895	C16526	HMDB02231	0.7205	1.594	1.2073	1.5027	1.0021	1.354	1.2107	1.0633	0.8153	1.0393	1.8809	0.8298
1567	eicosenoylcarnitine (C20:1)*	Lipid	Fatty Acid Metabolism(Acyl Carnitine)	57519	LC/MS Pos Late	100015838	1484	454.389						0.6005	0.6005	0.6005	0.6005	0.6005	0.6005	0.6005	0.6005	0.6005	0.6005	0.6005	0.6005
1279	erucate (22:1n9)	Lipid	Long Chain Fatty Acid	1552	LC/MS Neg	1087	6355.6	337.311	112-86-7	5281116	7924	C08316	HMDB02068	0.19	0.4227	0.2137	0.2872	0.274	0.3274	0.2683	0.2869	0.1492	0.2819	0.5422	0.1534
4163	erythritol	Xenobiotics	Food Component/Plant	20699	LC/MS Polar	100000846	1491	167.056	149-32-6	222285	13835932	C00503	HMDB02994	4.5406	4.9109	4.7364	3.7474	4.1369	5.5899	4.005	4.1231	4.3692	5.0068	3.8835	4.4491
1184	erythronate*	Carbohydrate	Aminosugar Metabolism	42420	LC/MS Polar	100001320	2186	135.03	88759-55-1	2781043	2061231		HMDB00613	3.3362	3.6615	3.5665	2.5643	2.9279	3.9751	2.967	2.9108	2.737	3.4155	3.0067	3.0673
316	ethylmalonate	Amino Acid	Leucine, Isoleucine and Valine Metabolism	15765	LC/MS Polar	2054	2785	131.035	601-75-2	11756	11263		HMDB00622	1.0963	1.21	1.3077	0.9057	1	1.0458	0.9361	0.9474	0.9875	1.0371	0.9054	1.0009
3731	flavin adenine dinucleotide (FAD)	Cofactors and Vitamins	Riboflavin Metabolism	2134	LC/MS Neg	327	2425	784.15	146-14-5;84366-81-4	643975	559059	C00016	HMDB01248	2.0092	2.2039	2.1986	1.9572	1.7753	2.1605	1.9056	1.9851	1.7049	2.042	1.8965	2.135
3732	flavin mononucleotide (FMN)	Cofactors and Vitamins	Riboflavin Metabolism	15797	LC/MS Neg	100000251	2390	455.097	130-40-5	710	690	C00061	HMDB01520	8.368	10.2905	9.8377	8.9733	7.5044	9.4671	8.3293	8.4052	9.8505	12.5367	12.1664	11.8099
3778	folate	Cofactors and Vitamins	Folate Metabolism	1826	LC/MS Neg	328	1467	440.132	59-30-3	6037	5815	C00504	HMDB00121	1.6682	0.9394	0.8889	0.8097	1.4589	1.2299	1.0703	1.1693	1.3057	1.0063	0.7511	0.9741
75	formiminoglutamate	Amino Acid	Histidine Metabolism	43493	LC/MS Pos Early	100002500	1880	175.071	816-90-0	439233	388370	C00439	HMDB00854	10.911	9.0546	9.6701	7.4463	9.6065	9.0876	8.8829	7.9458	8.0548	8.2995	7.3776	10.052
1103	fructose	Carbohydrate	Fructose, Mannose and Galactose Metabolism	577	LC/MS Polar	878	2065	179.056	57-48-7	5984	5764	C00095	HMDB00660	2.0308	0.7945	1.3919	0.867	2.0054	1.3119	1.843	1.822	1.5311	0.6227	0.8667	1.0703
996	fructose 1,6-diphosphate/glucose 1,6-diphosphate/myo-inositol diphosphates	Carbohydrate	Glycolysis, Gluconeogenesis, and Pyruvate Metabolism	46896	LC/MS Neg	100002180	551	338.989				C00354		1.162	0.9852	0.9228	1.0488	1.1901	1.0483	1.0251	1.2176	1.0947	1.019	1.0148	1.1366
993	fructose-6-phosphate	Carbohydrate	Glycolysis, Gluconeogenesis, and Pyruvate Metabolism	12021	LC/MS Polar	1232	4261	259.022	103213-47-4	69507	19969987	C05345	HMDB00124	0.804	1.0341	1.4057	0.7925	0.4233	0.8892	1.1352	0.707	0.8407	0.8782	1.4076	0.9258
1202	fumarate	Energy	TCA Cycle	1643	LC/MS Polar	330	3084	115.004	100-17-8	444972	10197150	C00122	HMDB00134	3.1842	4.3012	5.0129	2.8552	3.7585	10.7659	8.2083	3.8015	4.8022	7.8754	10.2548	4.4398
1129	galactonate	Carbohydrate	Fructose, Mannose and Galactose Metabolism	27719	LC/MS Polar	100001026	3085	195.051	299-28-5	128869	114198	C00880	HMDB00565	0.7744	1	0.2214	0.2214	0.2214	0.8383	0.5295	0.2214	0.2214	1.4121	0.2214	0.2214
1120	galactose 1-phosphate	Carbohydrate	Fructose, Mannose and Galactose Metabolism	15706	LC/MS Polar	100000300	4552	259.022	19046-60-7	123912		C00446	HMDB00645	1.3152	1.5552	1.5987	1.4988	1.3893	1.3213	1.5249	1.2633	1.9985	1.7973	2.2123	1.7229
502	gamma-glutamyl-alpha-lysine	Peptide	Gamma-glutamyl Amino Acid	55015	LC/MS Pos Early	100010901	2784	276.155		65254	58747			0.614	0.6197	0.9918	0.4033	0.4033	1.1058	1.0939	0.6319	1	1.1862	1.1562	1.1064
503	gamma-glutamyl-epsilon-lysine	Peptide	Gamma-glutamyl Amino Acid	33934	LC/MS Pos Early	100001262	2725	276.155	17105-15-6	7015685	5378717		HMDB03869	0.4837	1.0929	0.8928	0.7023	0.521	0.9419	0.7823	0.6505	0.6449	1.0664	0.6904	0.6252
494	gamma-glutamylalanine	Peptide	Gamma-glutamyl Amino Acid	37063	LC/MS Pos Early	100001843	1986	219.098	5875-41-2	440103	389104		HMDB29142	90.7123	152.37	157.024	132.303	85.2493	128.268	132.817	111.305	58.8618	79.2713	82.8831	87.0279
495	gamma-glutamylcysteine	Peptide	Gamma-glutamyl Amino Acid	1778	LC/MS Pos Early	1036	2118	251.07	636-58-8	842	819	C00669	HMDB01049	2.7484	3.1787	3.4118	2.7226	1.5638	2.2441	2.5537	2.682	1.4441	1.6644	1.5167	1.4026
496	gamma-glutamylglutamate	Peptide	Gamma-glutamyl Amino Acid	36738	LC/MS Pos Early	331	1775	277.103	1116-22-9	92865	83831	C05282	HMDB11737	0.8683	1.6617	1.8338	1.2844	0.9972	1.4153	1.3248	1.2974	1.1482	1.3009	1.5065	1.3291
497	gamma-glutamylglutamine	Peptide	Gamma-glutamyl Amino Acid	2730	LC/MS Pos Early	1140	1430	276.119	10148-81-9	150914	133013	C05283	HMDB11738	2.8183	2.1138	2.0198	2.1812	2.8712	2.6966	2.3776	2.763	2.698	2.6181	2.1139	2.2664
498	gamma-glutamylglycine	Peptide	Gamma-glutamyl Amino Acid	33949	LC/MS Pos Early	100001294	1535	205.082	1948-29-4	165527	145071		HMDB11667	0.9117	1.373	1.2909	1.0346	0.8305	1.1446	1.018	0.9994	0.7129	1.0006	0.9564	0.9828
500	gamma-glutamylisoleucine*	Peptide	Gamma-glutamyl Amino Acid	34456	LC/MS Pos Early	100001485	2940	261.144		14253342	21403145		HMDB11170	24.4875	27.0929	27.3515	26.5956	21.6722	27.2279	26.3648	28.1053	20.9257	20.638	18.828	21.5383
501	gamma-glutamylleucine	Peptide	Gamma-glutamyl Amino Acid	18369	LC/MS Pos Early	1268	2991	261.144	2566-39-4	151023	133115		HMDB11171	3.568	5.6437	5.505	4.6165	3.2534	4.9811	4.6456	4.4855	2.5674	3.5227	3.3366	3.54
504	gamma-glutamylmethionine	Peptide	Gamma-glutamyl Amino Acid	44872	LC/MS Pos Early	100001313	2640	279.101	17663-87-5	7009567	5373147		HMDB29155	1	1.389	1.3149	1.0458	0.947	1.3736	1.2623	1.1768	0.6726	0.9336	0.8494	0.8147
506	gamma-glutamylthreonine	Peptide	Gamma-glutamyl Amino Acid	33364	LC/MS Pos Early	100001314	1750	249.108	5652-48-2	76078708	21403107		HMDB29159	1.3772	2.2683	2.2687	1.9521	1	1.6972	1.6702	1.664	0.7572	1.0075	0.8836	0.7702
509	gamma-glutamylvaline	Peptide	Gamma-glutamyl Amino Acid	43829	LC/MS Pos Early	100001126	2700	247.129	2746-34-1	7015683			HMDB11172	0.8879	1.3215	1.234	1.1315	0.874	1.1155	1.1121	1.12	0.665	0.8189	0.8226	0.774
4082	gluconate	Xenobiotics	Food Component/Plant	587	LC/MS Polar	338	2922	195.051	527-07-1	10690	10240	C00257	HMDB00625	0.9167	1.1263	1.18	0.798	0.7875	0.9938	0.8762	0.935	1.2435	1.4122	1.263	1.5568
989	glucose	Carbohydrate	Glycolysis, Gluconeogenesis, and Pyruvate Metabolism	48152	LC/MS Polar	572	2342	225.062	50-99-7	79025	71358	C00031	HMDB00122	27.6166	1.2668	11.7575	6.0771	27.1775	3.2106	26.3614	23.1852	12.5848	0.4923	4.9999	8.5614
990	glucose 6-phosphate	Carbohydrate	Glycolysis, Gluconeogenesis, and Pyruvate Metabolism	31260	LC/MS Polar	291	4537	259.022	103192-55-8	5958	19952394	C00668	HMDB01401	2.5019	2.079	2.6695	2.2575	2.051	1.6818	2.1542	1.9722	2.237	1.0824	2.2105	2.2692
41	glutamate	Amino Acid	Glutamate Metabolism	57	LC/MS Pos Early	561	1500	148.06	56-86-0	611	591	C00025	HMDB00148	0.7456	0.1902	0.2125	0.3428	0.6958	0.239	0.2451	0.5685	0.4921	0.1599	0.1193	0.2944
50	glutamate, gamma-methyl ester	Amino Acid	Glutamate Metabolism	33487	LC/MS Pos Early	100001103	2170	162.076	1499-55-4;1499-55-4	68662	66546		HMDB61715	0.9192	0.7965	0.8878	0.6777	0.9528	0.9306	0.7743	0.7438	0.7753	0.7781	0.759	0.8759
42	glutamine	Amino Acid	Glutamate Metabolism	53	LC/MS Pos Early	563	1291	147.076	56-85-9	5961	5746	C00064	HMDB00641	0.3505	0.4068	0.5918	0.1447	0.4107	0.7833	0.7795	0.3773	0.303	0.5224	0.4472	0.2474
638	glutaminylleucine	Peptide	Dipeptide	42994	LC/MS Pos Early	100003160	3009	260.16						0.226	1.1497	0.8652	0.226	0.226	1	0.6478	0.226	0.226	0.9382	0.7869	0.226
1387	glutarate (C5-DC)	Lipid	Fatty Acid, Dicarboxylate	396	LC/MS Polar	339	2900	131.035	110-94-1	743	3618533	C00489	HMDB00661	1.0601	1.4356	1.4866	1.3688	1.185	1.371	0.9569	1.2811	0.9777	1.1685	0.9207	1.0611
451	glutathione, oxidized (GSSG)	Amino Acid	Glutathione Metabolism	27727	LC/MS Pos Early	448	2667	613.159	103239-24-3	65359	58835	C00127	HMDB03337	3.1873	4.7167	4.2743	4.0882	3.0056	3.5052	3.3237	3.8393	3.0318	4.1653	4.4643	4.2278
450	glutathione, reduced (GSH)	Amino Acid	Glutathione Metabolism	2127	LC/MS Pos Early	496	2000	308.091	70-18-8	124886	111188	C00051	HMDB00125	8.7059	12.8061	11.9547	10.7668	6.7835	8.2292	9.0174	9.6983	6.672	7.5766	7.6823	5.494
1009	glycerate	Carbohydrate	Glycolysis, Gluconeogenesis, and Pyruvate Metabolism	1572	LC/MS Polar	1052	2070.4	105.019	600-19-1	752	732	C00258	HMDB00139	0.8813	1.4738	1.3413	0.8583	0.912	1.2584	0.9663	0.8568	0.792	1.2704	1.1502	1.1822
2399	glycerol	Lipid	Glycerolipid Metabolism	15122	LC/MS Neg	1254	758	91.0401	56-81-5	753	733	C00116	HMDB00131	0.0418	0.0432	0.0569	0.0577	0.0428	0.0669	0.0653	0.0413	0.0484	0.0546	0.1143	0.0658
2400	glycerol 3-phosphate	Lipid	Glycerolipid Metabolism	43847	LC/MS Pos Early	100000258	580	173.021	29849-82-9	754	734	C00093	HMDB00126	0.0127	0.0136	0.0106	0.0152	0.0119	0.0098	0.0081	0.0141	0.0097	0.0121	0.0097	0.0212
1838	glycerophosphoethanolamine	Lipid	Phospholipid Metabolism	37455	LC/MS Polar	100001620	3075	214.049	33049-08-0	123874	110410	C01233	HMDB00114	0.4191	0.8554	0.9682	0.623	0.4118	0.6775	0.6153	0.5253	0.3402	0.5299	0.5793	0.4978
2405	glycerophosphoglycerol	Lipid	Glycerolipid Metabolism	48857	LC/MS Polar	100001619	2430	245.043		439964	388990	C03274		0.3546	0.5368	0.5824	0.396	0.2967	0.4379	0.414	0.3764	0.3453	0.5123	0.5131	0.4562
1840	glycerophosphoinositol*	Lipid	Phospholipid Metabolism	47155	LC/MS Polar	100001621	3850	333.059	16824-65-0	167572				0.325	0.5325	0.5294	0.4656	0.2987	0.4455	0.4244	0.4187	0.2795	0.3602	0.3856	0.3767
1834	glycerophosphorylcholine (GPC)	Lipid	Phospholipid Metabolism	15990	LC/MS Pos Early	100000269	672	258.11	28319-77-9	71920	571409	C00670	HMDB00086	0.2784	0.4501	0.4343	0.3931	0.242	0.341	0.3298	0.3348	0.2152	0.2975	0.3076	0.2705
1839	glycerophosphoserine*	Lipid	Phospholipid Metabolism	57404	LC/MS Pos Early	100015666	577	260.053		3081457	2339060			0.2096	0.3154	0.2974	0.2389	0.1836	0.2299	0.216	0.1967	0.1631	0.2001	0.2102	0.1921
1	glycine	Amino Acid	Glycine, Serine and Threonine Metabolism	58	LC/MS Pos Early	340	1375	76.0393	56-40-6	750	730	C00037	HMDB00123	2.6359	3.1948	2.8801	2.4169	2.5325	3.0964	2.5403	2.6134	2.2869	2.8232	2.8099	2.9565
2902	glycochenodeoxycholate	Lipid	Primary Bile Acid Metabolism	32346	LC/MS Neg	1628	5236.1	448.307	16564-43-5	12544		C05466	HMDB00637	1.9789	1.2909	1.0836	0.897	2.0325	1.9618	1.3934	1.1829	1.6686	1.7109	0.9164	1.0963
660	glycylisoleucine	Peptide	Dipeptide	36659	LC/MS Pos Early	100001790	3002	189.123	19461-38-2	88079	19972556		HMDB28844	0.6329	0.8196	1.1298	0.7965	0.4917	0.959	0.8441	0.6289	0.6611	1.0237	0.6909	1.0057
661	glycylleucine	Peptide	Dipeptide	34398	LC/MS Pos Early	100001258	3059	189.123	869-19-2	92843	83812	C02155	HMDB00759	1.1745	1.2945	1.1747	1.2138	0.9399	1.0091	1.0212	1.2138	1.241	1.0904	0.9433	1.4253
671	glycylvaline	Peptide	Dipeptide	18357	LC/MS Pos Early	100000487	2734	175.108	1963-21-9	97417	2006926		HMDB28854	0.7434	0.9453	0.8146	0.6959	0.625	0.8287	0.7751	0.6502	0.6174	0.8146	0.8445	0.9721
418	guanidinoacetate	Amino Acid	Creatine Metabolism	43802	LC/MS Pos Early	344	1937	118.061	352-97-6	763	743	C00581	HMDB00128	1.2016	1.184	1.1897	0.9487	1.1155	1.2781	1.1313	0.9531	1.1347	1.2699	1.3813	1.3034
3595	guanine	Nucleotide	Purine Metabolism, Guanine containing	32352	LC/MS Pos Early	172	2032	152.057	73-40-5	764	744	C00242	HMDB00132	1.7433	1.7044	1.6013	1.8892	1.6574	1.7867	1.4521	1.7859	2.2083	1.7823	1.5319	2.6088
3594	guanosine	Nucleotide	Purine Metabolism, Guanine containing	1573	LC/MS Neg	1099	1662	282.084	118-00-3	6802	6544	C00387	HMDB00133	0.8659	1.0983	1.614	1.2134	0.7333	1.6053	1.7911	1.4861	0.9744	2.5189	2.0917	1.4513
3589	guanosine 5'- monophosphate (5'-GMP)	Nucleotide	Purine Metabolism, Guanine containing	2849	LC/MS Pos Early	347	800	364.065	5550-12-09	6804	741	C00144	HMDB01397	2.1688	3.9153	4.7524	3.0974	1.6371	4.4722	4.3782	2.1596	1.8851	5.7113	6.3846	3.1506
3750	gulonate*	Cofactors and Vitamins	Ascorbate and Aldarate Metabolism	46957	LC/MS Polar	100001586	2750	195.051	20246-53-1	9794176	7969943	C00257	HMDB03290	1.3983	1	1.1055	0.8209	1.1649	1.5877	0.8442	1.0935	1.3194	1.6304	1.0347	0.915
1286	heneicosapentaenoate (21:5n3)	Lipid	Polyunsaturated Fatty Acid (n3 and n6)	57658	LC/MS Neg	100015797	5514	315.233	24257-10-1	11998573	10171040			0.5467	1.0427	0.8607	0.8987	0.8293	0.94	0.9897	0.7353	0.4677	0.5034	0.9477	0.3582
4994	HEPES	Xenobiotics	Chemical	21248	LC/MS Neg	100000843	1022	237.091	7365-45-9	23831	22278			1.8065	1.2367	1.1951	0.9134	1.4207	1.6276	1.2434	1.1984	1.3772	1.4104	0.9711	1.2347
1288	hexadecadienoate (16:2n6)	Lipid	Polyunsaturated Fatty Acid (n3 and n6)	57652	LC/MS Neg	100009394	5398	251.202	28290-73-5		13628094		HMDB00477	2.2019	3.5201	3.4817	4.2012	2.7278	3.0561	2.8863	2.888	1.4747	1.7715	2.3851	1.4881
2528	hexadecasphinganine (d16:0)*	Lipid	Sphingolipid Synthesis	57544	LC/MS Pos Late	100015865	1300	274.274		656816	571105	C13915		0.7302	1.2516	1.3265	1.3097	0.6968	1.0824	1.1347	1.0134	1.1187	1.5673	1.729	1.7116
3839	hippurate	Xenobiotics	Benzoate Metabolism	15753	LC/MS Neg	100000014	2106.9	178.051	495-69-2	464	451	C01586	HMDB00714	1.2519	1.2736	1.1125	0.8882	1.1197	1.368	0.8973	0.9957	1.1428	1.3124	1.0262	1.1118
65	histidine	Amino Acid	Histidine Metabolism	59	LC/MS Neg	355	755.9	154.062	5934-29-2	6274	752	C00135	HMDB00177	0.8833	0.7983	0.749	0.7022	0.7421	0.8545	0.6849	0.8031	0.7635	0.8107	0.6707	0.7593
91	histidine methyl ester	Amino Acid	Histidine Metabolism	32493	LC/MS Pos Early	100001124	3080	170.092	1499-46-3	92893	83857			0.3962	0.3962	0.3962	0.3962	0.3962	0.3962	0.3962	0.3962	0.3962	0.3962	0.3962	0.3962
676	histidylalanine	Peptide	Dipeptide	42027	LC/MS Pos Early	100003542	3014	227.114	16874-75-2	351667	312232		HMDB28878	0.2658	1.0069	0.7771	0.5183	0.2395	0.631	0.5969	0.3532	0.1614	0.5425	0.4975	0.3599
388	homoarginine	Amino Acid	Urea cycle; Arginine and Proline Metabolism	22137	LC/MS Pos Early	100000961	2882	189.135	156-86-5	9085	8732	C01924	HMDB00670	1.3293	1.1068	1.1445	0.7209	1.157	1.2601	0.9915	0.9307	0.9128	1.0529	0.8825	0.9498
78	homocarnosine	Amino Acid	Histidine Metabolism	1633	LC/MS Pos Early	41	2960	241.13	3650-73-5	10243361	8418848	C00884	HMDB00745	1.2772	1.6318	1.3952	0.7339	1.8305	2.0337	1.9296	1.7416	1.0603	1.9915	1.701	1.5153
370	hypotaurine	Amino Acid	Methionine, Cysteine, SAM and Taurine Metabolism	590	LC/MS Pos Early	358	724	110.027	300-84-5	107812	96959	C00519	HMDB00965	0.8674	1.2157	1.2619	0.8503	0.6351	1.0013	0.9987	0.9042	0.8827	1.044	1.164	1.0585
3536	hypoxanthine	Nucleotide	Purine Metabolism, (Hypo)Xanthine/Inosine containing	3127	LC/MS Neg	171	1291.2	135.031	68-94-0	790	768	C00262	HMDB00157	0.0328	0.0275	0.0262	0.0256	0.0399	0.0503	0.0519	0.0697	0.0433	0.0529	0.0232	0.0254
76	imidazole lactate	Amino Acid	Histidine Metabolism	15716	LC/MS Pos Early	100000263	2040	157.061	14403-45-3	440129	389128	C05568	HMDB02320	0.3963	0.3121	0.2388	0.2951	0.3205	0.3236	0.2131	0.3018	0.6259	0.4511	0.3293	0.7349
74	imidazole propionate	Amino Acid	Histidine Metabolism	40730	LC/MS Pos Early	100003434	2263	141.066	1074-59-5	70630	63798		HMDB02271	0.8441	0.8491	0.8222	0.6788	0.6644	0.7206	0.7306	0.6113	0.7873	0.7968	0.7217	0.8678
246	indoleacetate	Amino Acid	Tryptophan Metabolism	27513	LC/MS Neg	100001034	2200	174.056	6505-45-9	802	780	C00954	HMDB00197	0.1697	0.1697	0.1697	0.1697	0.1697	0.1697	0.1697	0.1697	0.1697	0.1697	0.1697	0.1697
245	indolelactate	Amino Acid	Tryptophan Metabolism	18349	LC/MS Neg	100000463	2286	204.067	832-97-3	92904	83867	C02043	HMDB00671	0.1168	0.0844	0.059	0.0805	0.0807	0.0734	0.0416	0.0797	0.1266	0.099	0.0607	0.2114
3535	inosine	Nucleotide	Purine Metabolism, (Hypo)Xanthine/Inosine containing	1123	LC/MS Neg	361	1602.1	267.073	58-63-9	6021	21241953	C00294	HMDB00195	0.9367	0.9511	1.2047	1.0304	0.0872	0.1852	0.7682	1.4802	0.9925	2.3157	1.1866	1.1941
3534	inosine 5'-monophosphate (IMP)	Nucleotide	Purine Metabolism, (Hypo)Xanthine/Inosine containing	2133	LC/MS Pos Early	362	650	349.054	4691-65-0	8582	5482599	C00130	HMDB00175	0.2747	0.2821	0.2384	0.2714	0.2488	0.2319	0.2139	0.2772	0.2287	0.2516	0.2539	0.2721
1810	inositol 1-phosphate (I1P)	Lipid	Inositol Metabolism	43849	LC/MS Polar	370	4785	259.022	573-35-3;106032-59-1	440194	17215924	C01177	HMDB00213	31.1257	26.8786	26.1555	38.1167	33.325	17.5582	26.3176	41.7319	35.5539	23.5434	29.2923	32.9435
332	isobutyrylcarnitine (C4)	Amino Acid	Leucine, Isoleucine and Valine Metabolism	33441	LC/MS Pos Early	100001055	2810	232.154	25518-49-4	168379			HMDB00736	1.428	0.883	1.059	0.7769	1.5694	1.5547	1.04	0.8598	1.3804	1.1561	0.8901	0.96
301	isoleucine	Amino Acid	Leucine, Isoleucine and Valine Metabolism	1125	LC/MS Pos Early	376	2800	132.102	73-32-5	6306	769	C00407	HMDB00172	1.8044	2.2356	2.0245	2.1125	1.9038	2.2001	1.8933	2.0302	1.7994	2.136	2.0456	1.9767
695	isoleucylglycine	Peptide	Dipeptide	40008	LC/MS Neg	100003169	1992	187.109	868-28-0	342532	303621		HMDB28907	0.422	0.6655	0.7128	0.4333	0.3305	0.6217	0.4868	0.3786	0.3272	0.5228	0.4654	0.458
276	isovalerate (i5:0)	Amino Acid	Leucine, Isoleucine and Valine Metabolism	44656	LC/MS Neg	100000708	1564	101.061	503-74-2	10430	10001	C08262	HMDB00718	2.1328	1.7086	0.8996	0.2208	1.8207	2.0899	1	1.194	1.7245	1.8192	1.0177	0.2208
278	isovalerylcarnitine (C5)	Amino Acid	Leucine, Isoleucine and Valine Metabolism	34407	LC/MS Pos Early	100001393	3085	246.17	31023-24-2	6426851	4932271		HMDB00688	6.2139	7.5891	8.0188	6.9419	5.1398	7.7264	6.1309	8.3937	5.9442	7.2311	5.5324	5.6728
228	kynurenate	Amino Acid	Tryptophan Metabolism	1417	LC/MS Neg	98	2224	188.035	492-27-3	3845	3712	C01717	HMDB00715	2.6501	1.4366	1.3156	1.3702	2.1926	2.1303	1.0767	1.5753	1.9942	1.942	1.2756	1.1948
224	kynurenine	Amino Acid	Tryptophan Metabolism	15140	LC/MS Pos Early	100000265	2739	209.092	2922-83-0	161166	141580	C00328	HMDB00684	4.8643	3.3891	3.4429	2.9112	4.4073	4.255	3.4889	3.4844	4.0522	4.278	3.1029	4.0783
1006	lactate	Carbohydrate	Glycolysis, Gluconeogenesis, and Pyruvate Metabolism	527	LC/MS Neg	482	681.6	89.0244	79-33-4	612	592	C00186	HMDB00190	5.7589	6.2713	5.553	4.9332	4.9006	5.949	4.4679	4.7373	4.6672	6.1804	5.5817	6.4597
2599	lactosyl-N-palmitoyl-sphingosine (d18:1/16:0)	Lipid	Lactosylceramides (LCER)	53010	LC/MS Pos Late	100009030	2527	862.625	4201-62-1					1.3449	1.4444	1.565	1.1691	1.0858	1.5874	1.2093	1.3266	1.0052	1.5034	1.2617	1.3286
367	lanthionine	Amino Acid	Methionine, Cysteine, SAM and Taurine Metabolism	42002	LC/MS Pos Early	100003892	1730	209.059	3183-08-02	98504	88959			1.3377	1.4188	1.4242	1.1954	1.2451	1.2337	0.9757	1.2875	1.545	1.7471	2.0503	2.191
266	leucine	Amino Acid	Leucine, Isoleucine and Valine Metabolism	60	LC/MS Pos Early	397	2864	132.102	61-90-5	6106	5880	C00123	HMDB00687	1.2724	1.7019	1.5875	1.3057	1.2987	1.484	1.3592	1.4465	1.1712	1.4506	1.4559	1.4763
709	leucylalanine	Peptide	Dipeptide	40010	LC/MS Pos Early	100003179	2801	203.139	7298-84-2	259321	227625		HMDB28922	0.0543	0.1937	0.1629	0.0543	0.0543	0.1499	0.1007	0.0636	0.0543	0.143	0.1263	0.0543
880	leucylglutamine*	Peptide	Dipeptide	48189	LC/MS Pos Early	100003183	2620	260.161		4305457	3511125		HMDB28927	0.0836	0.1974	0.1953	0.0865	0.0936	0.1979	0.1649	0.0746	0.0477	0.2145	0.1982	0.1017
714	leucylglycine	Peptide	Dipeptide	40045	LC/MS Pos Early	100003185	2778	189.123	686-50-0	79070	71402		HMDB28929	0.0833	0.1908	0.2408	0.0689	0.04	0.1628	0.1724	0.0448	0.04	0.1763	0.1783	0.1328
2620	lignoceroyl sphingomyelin (d18:1/24:0)	Lipid	Sphingomyelins	57330	LC/MS Pos Late	100006298	3437	815.7	60037-60-7		24846875			0.393	0.4592	0.4982	0.3806	0.4905	0.5931	0.3148	0.2763	0.1857	0.3233	0.3569	0.3962
1300	linoleate (18:2n6)	Lipid	Polyunsaturated Fatty Acid (n3 and n6)	1105	LC/MS Neg	180	5535	279.233	60-33-3	5280450	4444105	C01595	HMDB00673	0.7479	1.1076	0.9711	1.1583	0.9247	0.9979	0.9388	0.9854	0.9078	0.9315	1.3141	0.8482
1302	linolenate [alpha or gamma; (18:3n3 or 6)]	Lipid	Polyunsaturated Fatty Acid (n3 and n6)	34035	LC/MS Neg	100001337	5450	277.217		5280934	4444437	C06426	HMDB03073	0.5643	1.0676	0.9152	1.2136	0.7392	0.8685	0.8163	0.8419	0.4293	0.5333	0.8639	0.431
1784	linoleoyl ethanolamide	Lipid	Endocannabinoid	52608	LC/MS Neg	100006726	6150	322.275	68171-52-8	5283446	4446566		HMDB12252	1.3702	2.975	1.9708	2.6729	2.0522	2.9452	2.1639	1.909	1.7589	2.2499	3.9275	1.6126
2495	linoleoyl-arachidonoyl-glycerol (18:2/20:4) [1]*	Lipid	Diacylglycerol	54955	LC/MS Pos Late	100010922	2590	658.541					HMDB07257	0.1596	0.2266	0.2468	0.1875	0.1161	0.1993	0.1882	0.1915	0.1139	0.1441	0.111	0.1651
2496	linoleoyl-arachidonoyl-glycerol (18:2/20:4) [2]*	Lipid	Diacylglycerol	54956	LC/MS Pos Late	100010923	2650	658.541					HMDB07257	0.3836	0.6019	0.5882	0.6112	0.3716	0.5849	0.4596	0.4269	0.2885	0.3552	0.61	0.4823
2500	linoleoyl-docosahexaenoyl-glycerol (18:2/22:6) [2]*	Lipid	Diacylglycerol	54950	LC/MS Pos Late	100010929	2500	682.541					HMDB07266	0.2636	0.3543	0.4068	0.3012	0.1198	0.335	0.2469	0.1431	0.1866	0.131	0.1078	0.2806
2485	linoleoyl-linoleoyl-glycerol (18:2/18:2) [1]*	Lipid	Diacylglycerol	54968	LC/MS Pos Late	100010941	2720	634.541					HMDB07248	0.7262	1.0645	0.9872	1.2178	1.0128	0.9426	0.9443	1.1749	0.863	0.8964	1.0266	1.3055
2486	linoleoyl-linoleoyl-glycerol (18:2/18:2) [2]*	Lipid	Diacylglycerol	54969	LC/MS Pos Late	100010942	2790	634.541					HMDB07248	0.16	0.3392	0.2571	0.8369	0.2827	0.1491	0.0872	0.13	0.1157	0.1361	0.1362	0.3578
1544	linoleoylcarnitine (C18:2)*	Lipid	Fatty Acid Metabolism(Acyl Carnitine)	46223	LC/MS Pos Late	100003151	1430	424.342	36816-10-1	6450015	4952667		HMDB06469	0.357	0.357	0.8105	0.9984	0.357	1.0016	1.0609	0.8018	0.357	1.0538	1.4454	1.2596
1599	linoleoylcholine*	Lipid	Fatty Acid Metabolism (Acyl Choline)	57463	LC/MS Pos Late	100015760	1388	366.337						1.0311	0.9565	0.8953	1.548	0.7642	0.5499	0.566	1.0912	0.7361	0.4704	0.4388	0.7429
93	lysine	Amino Acid	Lysine Metabolism	1301	LC/MS Pos Early	407	2850	147.113	56-87-1	5962	5747	C00047	HMDB00182	1.2898	1.19	1.0967	1.1249	1.2866	1.2486	1.081	1.2279	1.0607	1.0202	0.9798	0.9282
734	lysylleucine	Peptide	Dipeptide	40020	LC/MS Pos Early	100003196	3370	260.197	7369-79-1	4682588	3870665		HMDB28955	0.1935	0.5371	0.7324	0.1885	0.1783	0.642	0.4255	0.1783	0.1783	0.5039	0.4968	0.1783
1204	malate	Energy	TCA Cycle	1303	LC/MS Neg	409	615.6	133.014	6915-15-7	525	510	C00149	HMDB00156	2.6226	3.3099	3.4228	2.028	2.5178	8.2293	7.1994	2.9772	3.6367	5.833	7.4895	2.0626
1108	mannitol/sorbitol	Carbohydrate	Fructose, Mannose and Galactose Metabolism	46142	LC/MS Polar	100001740	2320	181.072		5780	440	C00794	HMDB00247	2.7742	2.7717	2.9898	2.1282	2.6541	3.2375	2.6087	2.762	2.7654	3.0799	2.6179	2.7509
1109	mannose	Carbohydrate	Fructose, Mannose and Galactose Metabolism	584	LC/MS Polar	803	2200	179.056	3458-28-4	18950	141983	C00159	HMDB00169	1.2443	0.8552	1.32	1.2565	1.0263	0.9109	1.2154	0.9737	0.8747	0.7613	1.4487	1.6006
1255	margarate (17:0)	Lipid	Long Chain Fatty Acid	1121	LC/MS Neg	891	5731	269.249	506-12-7	10465	10033		HMDB02259	0.1041	0.2227	0.1667	0.2106	0.1287	0.192	0.1664	0.1483	0.0966	0.1127	0.1961	0.0897
1575	margaroylcarnitine (C17)*	Lipid	Fatty Acid Metabolism(Acyl Carnitine)	57512	LC/MS Pos Late	100004054	1424	414.358	106182-29-0		35015987		HMDB06210	0.369	0.369	0.369	0.369	0.369	0.369	0.369	0.369	0.369	0.369	0.369	0.369
1311	mead acid (20:3n9)	Lipid	Polyunsaturated Fatty Acid (n3 and n6)	35174	LC/MS Neg	100001472	5650	305.249	20590-32-3	5312531	4471956		HMDB10378	0.5938	1.2017	1.0697	1.2874	0.844	1.0382	1.0136	1.1205	0.5474	0.7436	1.0714	0.5756
338	methionine	Amino Acid	Methionine, Cysteine, SAM and Taurine Metabolism	1302	LC/MS Pos Early	415	2526	150.058	63-68-3	6137	5907	C00073	HMDB00696	1.5699	2.0107	1.8554	1.573	1.5926	1.8618	1.6878	1.753	1.4189	1.7782	1.7497	1.6365
342	methionine sulfone	Amino Acid	Methionine, Cysteine, SAM and Taurine Metabolism	44878	LC/MS Pos Early	100004635	1250	182.048	820-10-0	69961	63154			0.972	1.2165	1.1044	0.8433	0.8763	1.2179	1.0738	0.9055	0.8618	1.167	0.949	1.028
343	methionine sulfoxide	Amino Acid	Methionine, Cysteine, SAM and Taurine Metabolism	18374	LC/MS Pos Early	100000039	1272	166.053	3226-65-1	158980	139840	C02989	HMDB02005	2.2977	3.5636	4.204	4.2595	2.1958	2.7938	2.3655	2.4332	1.8415	3.0795	3.8537	3.8328
1494	methylmalonate (MMA)	Lipid	Fatty Acid Metabolism (also BCAA Metabolism)	1496	LC/MS Polar	418	3078.4	117.019	516-05-2	487	473	C02170	HMDB00202	0.587	0.587	1.3078	0.587	1.4085	0.587	2.324	3.9849	1.9739	4.1027	0.7508	0.587
3685	methylphosphate	Nucleotide	Purine and Pyrimidine Metabolism	37070	LC/MS Pos Early	100001805	544	113	7023-27-0	13130	12578		HMDB61711	0.7134	1.1537	0.9958	0.8173	0.7887	1.0162	0.789	0.7461	0.7407	1.0035	1.1654	0.9964
317	methylsuccinate	Amino Acid	Leucine, Isoleucine and Valine Metabolism	15745	LC/MS Polar	2051	2800	131.035	498-21-5	10349	9922		HMDB01844	1.8125	2.1838	1.9799	1.6487	1.5638	2.0143	1.2249	1.5958	1.6098	1.7726	1.379	1.6011
2685	mevalonate	Lipid	Mevalonate Metabolism	39583	LC/MS Polar	30	1462	147.066	96949-03-0	439230	388367	C02104	HMDB00227	17.6227	14.851	18.299	12.7753	16.1793	15.5705	18.9193	17.1464	16.6258	15.0706	15.7173	12.9276
2686	mevalonolactone	Lipid	Mevalonate Metabolism	48118	LC/MS Pos Early	100000772	1375	131.07	674-26-0	10428	9999		HMDB06024	6.7973	7.9765	6.8813	6.8357	8.4232	6.7822	7.0741	9.0157	8.5893	6.7004	6.2039	5.2409
5033	MOPS	Xenobiotics	Chemical	47137	LC/MS Pos Early	100005863	700	210.079	1132-61-2	70807;2723950	63972			1.2107	0.9961	0.9294	0.8139	1.1165	1.0753	0.9504	1.0039	1.1156	1.0552	0.9158	0.9783
1801	myo-inositol	Lipid	Inositol Metabolism	1124	LC/MS Polar	363	3506.3	225.062	87-89-8	892	10239179	C00137	HMDB00211	1.0262	1.4168	1.6635	1.0458	1.1381	1.1918	1.4775	1.4529	1.5358	1.6589	1.553	1.2834
1247	myristate (14:0)	Lipid	Long Chain Fatty Acid	1365	LC/MS Neg	519	5440	227.202	544-63-8	11005	10539	C06424	HMDB00806	0.0663	0.0761	0.0683	0.085	0.0745	0.0855	0.0731	0.0826	0.101	0.1076	0.1602	0.0995
1248	myristoleate (14:1n5)	Lipid	Long Chain Fatty Acid	32418	LC/MS Neg	100001198	5346.9	225.186	544-64-9	5281119	4444564	C08322	HMDB02000	0.2835	0.4396	0.3718	0.3459	0.2204	0.3019	0.302	0.3001	0.2658	0.2309	0.2919	0.2836
2610	myristoyl dihydrosphingomyelin (d18:0/14:0)*	Lipid	Dihydrosphingomyelins	57365	LC/MS Pos Late	100009038	2060	677.559			24846886		HMDB12085	7.11	8.1858	7.3076	6.9907	6.6443	8.257	6.4465	6.9647	12.3494	11.9197	12.4444	12.8543
122	N,N,N-trimethyl-5-aminovalerate	Amino Acid	Lysine Metabolism	57687	LC/MS Pos Early	100015962	2186	160.133			34236878			3.77	3.7999	3.1957	2.9797	3.4075	3.5312	2.8715	2.8212	3.2919	3.5194	2.8218	3.1562
410	N,N,N-trimethyl-alanylproline betaine (TMAP)	Amino Acid	Urea cycle; Arginine and Proline Metabolism	62947	LC/MS Pos Early	100020217	2470	229.155						5.6926	6.1361	6.6143	5.8143	3.1941	7.9295	7.2075	9.3353	5.4043	11.4781	11.0837	6.8404
1166	N-acetyl-glucosamine 1-phosphate	Carbohydrate	Aminosugar Metabolism	15741	LC/MS Polar	1212	4052	300.049	31281-59-1	440364	389323	C04256	HMDB01367	2.8659	7.9915	7.9966	3.5599	2.1813	5.9193	6.0167	2.854	2.3244	5.9476	6.3478	3.9522
428	N-acetyl-isoputreanine*	Amino Acid	Polyamine Metabolism	62309	LC/MS Pos Early	100020487	2305	203.139						1.587	1.3672	0.9697	0.6361	1.1977	1.0761	0.9567	0.7477	1.0491	1.3899	1.0303	1.2484
30	N-acetylalanine	Amino Acid	Alanine and Aspartate Metabolism	1585	LC/MS Polar	1110	1564.8	130.051	97-69-8	88064	79449	C02847	HMDB00766	1.0984	1.532	1.1933	1.0005	1.1645	1.5473	0.9678	1.1591	1.2406	1.4613	1.2159	1.3959
394	N-acetylarginine	Amino Acid	Urea cycle; Arginine and Proline Metabolism	33953	LC/MS Pos Early	100001266	2245	217.13	155-84-0	67427	60752	C02562	HMDB04620	1.6178	1.598	1.327	1.3852	1.5116	1.4934	1.3377	1.535	2.2894	2.4557	2.353	2.5946
39	N-acetylasparagine	Amino Acid	Alanine and Aspartate Metabolism	33942	LC/MS Pos Early	100001257	785	175.071	4033-40-3	99715	90090		HMDB06028	0.4997	1.2219	0.6914	0.4997	0.5354	0.4997	0.5889	0.4997	0.9638	1.2487	1.0362	1.0579
35	N-acetylaspartate (NAA)	Amino Acid	Alanine and Aspartate Metabolism	22185	LC/MS Neg	100000787	620.5	174.041	997-55-7;997-55-7	65065	58576	C01042	HMDB00812	0.0065	0.0065	0.0065	0.0065	0.0201	0.0105	0.0065	0.0065	0.0219	0.036	0.0753	0.0661
358	N-acetylcysteine	Amino Acid	Methionine, Cysteine, SAM and Taurine Metabolism	1586	LC/MS Pos Early	1107	1416	164.038	616-91-1	12035	11540	C06809	HMDB01890	1.0861	0.7171	0.6937	0.6305	0.7609	0.482	0.3785	0.765	0.7771	0.6543	0.5046	0.5916
1165	N-acetylglucosamine 6-phosphate	Carbohydrate	Aminosugar Metabolism	15107	LC/MS Polar	1213	4114	300.049	102029-88-9	439219	8216065	C00357	HMDB02817	1.7066	1.1695	0.9958	1.6121	1.8031	1.0145	0.9762	1.7595	1.3842	0.943	0.9119	1.8912
1186	N-acetylglucosamine/N-acetylgalactosamine	Carbohydrate	Aminosugar Metabolism	46539	LC/MS Pos Early	100006435	715	222.097		24139			HMDB00215	0.0389	0.0389	0.0389	0.0389	0.0389	0.0389	0.0389	0.0389	0.0389	0.0389	0.0389	0.0389
1183	N-acetylglucosaminylasparagine	Carbohydrate	Aminosugar Metabolism	48149	LC/MS Pos Early	1215	1212	336.14	2776-93-4	123826	21403014	C04540	HMDB00489	0.5091	0.7441	0.6729	0.6227	0.3981	0.5963	0.4945	0.5192	0.4828	0.7056	0.6958	0.6996
44	N-acetylglutamate	Amino Acid	Glutamate Metabolism	15720	LC/MS Pos Early	100000282	1050	190.071	5817-08-03	70914	1266066	C00624	HMDB01138	1.1809	1.2373	1.5824	1.213	0.7889	1.4006	1.2957	1.1445	1.0238	1.0744	0.998	1
45	N-acetylglutamine	Amino Acid	Glutamate Metabolism	33943	LC/MS Pos Early	100001253	845	189.087	2490-97-3	182230	158492	C02716	HMDB06029	0.9419	1.4767	1.2919	1.4116	0.9014	1.2204	1.1275	1.2714	1.0801	1.2679	1.2351	1.1132
2	N-acetylglycine	Amino Acid	Glycine, Serine and Threonine Metabolism	27710	LC/MS Pos Early	100001006	826	118.05	543-24-8	10972	10507		HMDB00532	1.3167	1.2928	1.1606	1.1952	1.3555	1.2694	1.1489	1.2078	1.0349	1.1497	0.9651	1.2257
68	N-acetylhistidine	Amino Acid	Histidine Metabolism	33946	LC/MS Pos Early	100001293	2065	198.087	39145-52-3	75619	68142	C02997	HMDB32055	0.1876	0.1591	0.1643	0.2797	0.1626	0.1186	0.204	0.1902	0.1755	0.1933	0.2782	0.2808
303	N-acetylisoleucine	Amino Acid	Leucine, Isoleucine and Valine Metabolism	33967	LC/MS Neg	100001276	2325	172.098	3077-46-1	2802421	2081100		HMDB61684	8.0263	12.1683	9.4095	8.8482	7.8062	12.1357	7.9479	8.643	8.0216	11.5633	11.007	10.3292
267	N-acetylleucine	Amino Acid	Leucine, Isoleucine and Valine Metabolism	1587	LC/MS Neg	1082	2400	172.098	1188-21-2	70912	64075	C02710	HMDB11756	1.5573	2.2938	1.9782	1.8067	1.4987	2.2508	1.6987	1.705	1.4912	1.9532	1.7911	1.8138
339	N-acetylmethionine	Amino Acid	Methionine, Cysteine, SAM and Taurine Metabolism	1589	LC/MS Neg	1083	1787	190.054	65-82-7	448580	395338	C02712	HMDB11745	0.6796	0.8802	0.7603	0.7471	0.653	0.8395	0.6122	0.7429	0.6591	0.8603	0.7487	0.7683
344	N-acetylmethionine sulfoxide	Amino Acid	Methionine, Cysteine, SAM and Taurine Metabolism	45428	LC/MS Pos Early	100005463	880	208.064	108646-71-5	193368	167798			0.9679	1.8567	1.5835	2.0415	1.0007	1.1587	0.8858	1.2546	0.7935	1.2368	1.1859	1.0281
1172	N-acetylneuraminate	Carbohydrate	Aminosugar Metabolism	32377	LC/MS Pos Early	1162	660	310.113	131-48-6	439197	10292217	C00270	HMDB00230	1.0029	1.0383	0.8358	0.872	0.8942	0.9971	0.7568	0.9095	1.1364	1.2781	1.0172	1.041
124	N-acetylphenylalanine	Amino Acid	Phenylalanine Metabolism	33950	LC/MS Neg	100001256	2597	206.082	2018-61-3	74839	67404	C03519	HMDB00512	2.9451	3.8136	2.446	2.6307	2.4106	4.0646	2.0576	2.533	2.6455	3.7075	2.5192	2.7338
398	N-acetylproline	Amino Acid	Urea cycle; Arginine and Proline Metabolism	34387	LC/MS Pos Early	100001334	1695	158.081	1074-79-9	322640	285677			1.0084	1.1908	1.213	1.5185	0.9535	1.0821	0.9048	1.0979	1.159	1.3115	1.3874	1.6083
438	N-acetylputrescine	Amino Acid	Polyamine Metabolism	37496	LC/MS Pos Early	192	2230	131.118	18233-70-0	122356	109095	C02714	HMDB02064	1.1404	0.9785	1.0101	0.8794	0.8383	0.8096	0.8054	0.8095	0.9353	0.9168	0.9268	1.2979
10	N-acetylserine	Amino Acid	Glycine, Serine and Threonine Metabolism	37076	LC/MS Pos Early	100001851	800	148.06	97-14-3	65249	58744		HMDB02931	1.11	1.4166	1.5277	1.3173	1.0247	1.1959	1.1944	1.2162	1.1273	1.2804	1.2989	1.4395
372	N-acetyltaurine	Amino Acid	Methionine, Cysteine, SAM and Taurine Metabolism	48187	LC/MS Neg	100005466	800	166.018		159864	140553			0.833	1.0504	1.1438	1.1406	0.8846	1.0062	0.9369	0.9888	0.9938	1.3384	1.2602	1.2099
17	N-acetylthreonine	Amino Acid	Glycine, Serine and Threonine Metabolism	33939	LC/MS Neg	100001274	821.6	160.062	17093-74-2	152204	3841173		HMDB62557	0.7927	1.1984	1.1132	1.0739	0.9288	0.9739	0.8703	0.9553	0.8825	1.3719	1.1754	1.0931
141	N-acetyltyrosine	Amino Acid	Tyrosine Metabolism	32390	LC/MS Neg	100001104	1680	222.077	537-55-3	68310	61606		HMDB00866	1.5551	2.2957	1.1489	1	0.7856	1.0738	0.6967	0.8164	1.0123	1.4183	1.1709	0.7637
324	N-acetylvaline	Amino Acid	Leucine, Isoleucine and Valine Metabolism	1591	LC/MS Neg	1084	1704	158.082	96-81-1	66789	60154		HMDB11757	1.6771	2.24	1.4649	1.7711	1.4868	2.1167	1.2337	1.5033	1.3873	1.9655	1.5811	1.5014
400	N-alpha-acetylornithine	Amino Acid	Urea cycle; Arginine and Proline Metabolism	32984	LC/MS Pos Early	100000285	2000	175.108	6205-08-09	439232	388369	C00437	HMDB03357	0.3383	0.509	0.4886	0.3593	0.2951	0.445	0.5571	0.3835	0.1512	0.565	0.1512	0.265
2549	N-behenoyl-sphingadienine (d18:2/22:0)*	Lipid	Ceramides	57372	LC/MS Pos Late	100015624	3911	620.598						0.2941	0.2941	0.2941	0.2941	0.2941	0.2941	0.2941	0.2941	0.2941	0.2941	0.2941	0.2941
399	N-delta-acetylornithine	Amino Acid	Urea cycle; Arginine and Proline Metabolism	43249	LC/MS Neg	100004523	858	173.093		9920500	8096135			0.3567	0.4473	0.4705	0.3405	0.3052	0.3389	0.3192	0.3091	0.2704	0.3719	0.301	0.4065
340	N-formylmethionine	Amino Acid	Methionine, Cysteine, SAM and Taurine Metabolism	2829	LC/MS Neg	194	1543.8	176.039	4289-98-9	439750	388809	C03145	HMDB01015	0.0406	0.0549	0.0406	0.0406	0.0406	0.0449	0.0406	0.0406	0.109	0.0406	0.0406	0.0406
1187	N-glycolylneuraminate	Carbohydrate	Aminosugar Metabolism	37123	LC/MS Pos Early	100001491	636	326.108	1113-83-3	123802	3794850	C03410	HMDB00833	1.0647	1.1883	1.0074	0.8559	0.9957	1.1485	0.7434	0.9714	1.0043	1.0717	0.7362	0.7647
409	N-methylproline	Amino Acid	Urea cycle; Arginine and Proline Metabolism	37431	LC/MS Pos Early	100001956	1335	130.086	475-11-6	557	541			3.8583	4.2638	4.5705	3.6486	2.6594	3.3334	3.556	3.2389	2.9342	4.4932	3.7001	4.1815
412	N-monomethylarginine	Amino Acid	Urea cycle; Arginine and Proline Metabolism	43586	LC/MS Pos Early	100004488	2845	189.135	53308-83-1	132862	117259	C03884	HMDB29416	0.6336	0.5797	0.4609	0.5213	0.4933	0.4696	0.3751	0.5327	0.5059	0.4412	0.3507	0.5186
2559	N-palmitoyl-heptadecasphingosine (d17:1/16:0)*	Lipid	Ceramides	57430	LC/MS Pos Late	100015731	2645	524.504						0.0459	0.0412	0.0389	0.0564	0.0389	0.0309	0.0309	0.0317	0.0384	0.0324	0.0304	0.0448
2538	N-palmitoyl-phytosphingosine (t18:0/16:0)	Lipid	Ceramides	62881	LC/MS Pos Late	100019761	2632	556.53		10506988	8682389			0.0087	0.0071	0.0087	0.0091	0.0072	0.007	0.0055	0.0057	0.01	0.0052	0.0083	0.0121
2547	N-palmitoyl-sphingadienine (d18:2/16:0)*	Lipid	Ceramides	57416	LC/MS Pos Late	100015609	2490	536.504						0.1938	0.312	0.2032	0.3775	0.4126	0.2143	0.2496	0.5521	0.4962	0.2907	0.2835	0.1938
2529	N-palmitoyl-sphinganine (d18:0/16:0)	Lipid	Dihydroceramides	52604	LC/MS Pos Late	100009028	3090	540.535	5966-29-0	5283572	4446685		HMDB11760	0.4749	0.3307	0.3398	0.5995	0.5072	0.2952	0.3454	0.4278	0.4056	0.2874	0.3607	0.5541
2537	N-palmitoyl-sphingosine (d18:1/16:0)	Lipid	Ceramides	44877	LC/MS Pos Late	1518	2893	538.519	24696-26-2	5283564	4446677		HMDB04949	0.0463	0.035	0.0393	0.0503	0.0433	0.0274	0.0293	0.031	0.0381	0.0286	0.0335	0.0539
2530	N-stearoyl-sphinganine (d18:0/18:0)*	Lipid	Dihydroceramides	1759	LC/MS Pos Late	922	3526	568.566	2304-80-5	5283573	4446686			1.312	0.9684	0.9821	1.9195	1.652	0.9855	1.0204	1.1944	0.9212	0.8192	0.9622	1.5877
2541	N-stearoyl-sphingosine (d18:1/18:0)*	Lipid	Ceramides	54979	LC/MS Pos Late	1547	3392	566.551	104404-17-3	5283565	4446678		HMDB04950	0.1497	0.1018	0.1112	0.1602	0.1476	0.0941	0.1029	0.1235	0.1312	0.0826	0.0961	0.1389
103	N6,N6,N6-trimethyllysine	Amino Acid	Lysine Metabolism	1498	LC/MS Pos Early	189	2825	189.16	23284-33-5	440120	140379	C03793	HMDB01325	5.3854	6.5795	5.9507	6.1356	5.4572	6.1061	4.9904	5.6108	6.0143	6.3315	6.6823	6.4871
95	N6-acetyllysine	Amino Acid	Lysine Metabolism	36752	LC/MS Pos Early	100001734	2131	189.123	692-04-6	92832	83801	C02727	HMDB00206	5.5906	6.8165	6.5509	5.8091	5.3355	6.148	5.4781	5.62	5.5125	6.7586	6.8646	6.8931
101	N6-methyllysine	Amino Acid	Lysine Metabolism	62860	LC/MS Pos Early	100003415	2831	161.128	1188-07-4	164795	144469	C02728	HMDB02038	4.3052	5.1973	4.9179	4.1906	4.1601	5.0138	4.2648	4.1094	3.8363	4.7845	5.0854	4.2935
3706	nicotinamide	Cofactors and Vitamins	Nicotinate and Nicotinamide Metabolism	594	LC/MS Pos Early	432	1942	123.055	98-92-0	936	911	C00153	HMDB01406	1.1587	0.258	0.4305	1.2902	1.1527	0.2947	0.3233	1.3462	0.7821	0.2686	0.3554	0.9546
3710	nicotinamide adenine dinucleotide (NAD+)	Cofactors and Vitamins	Nicotinate and Nicotinamide Metabolism	5278	LC/MS Neg	1310	1434	662.102	53-84-9	5893	5681	C00003	HMDB00902	0.9684	1.0668	1.1286	1.1622	0.8996	0.8704	0.8489	1.0688	0.8983	0.8875	1.057	1.3532
3711	nicotinamide adenine dinucleotide reduced (NADH)	Cofactors and Vitamins	Nicotinate and Nicotinamide Metabolism	31475	LC/MS Neg	428	1540	664.117	58-68-4;606-68-8	439153	388299	C00004	HMDB01487	0.2669	0.2669	0.2669	0.2669	0.2669	0.2669	0.2669	0.2669	0.2669	0.2669	0.2669	0.2669
3708	nicotinamide ribonucleotide (NMN)	Cofactors and Vitamins	Nicotinate and Nicotinamide Metabolism	22152	LC/MS Pos Early	1312	766	335.064	1094-61-7	14180	13553	C00455	HMDB00229	1.4047	4.2671	3.6473	1.7253	1.1945	3.5478	3.1064	1.2717	1.5454	4.2412	4.3356	1.8598
3709	nicotinamide riboside	Cofactors and Vitamins	Nicotinate and Nicotinamide Metabolism	33013	LC/MS Pos Early	100001310	2040	255.098	1341-23-7	439924		C03150	HMDB00855	1.1174	1.8728	1.5683	1.3125	0.9573	1.3854	1.1324	0.8576	1.2674	2.187	1.9542	1.932
3703	nicotinate	Cofactors and Vitamins	Nicotinate and Nicotinamide Metabolism	1504	LC/MS Pos Early	567	1673	124.039	59-67-6	938	913	C00253	HMDB01488	1.1361	1.2096	1.1264	1.2044	0.8743	0.8462	0.8386	1.0139	1.0448	0.8415	0.8355	1.0089
3705	nicotinic acid mononucleotide (NaMN)	Cofactors and Vitamins	Nicotinate and Nicotinamide Metabolism	32461	LC/MS Pos Early	100001058	648	336.048	321-02-8	5288991	108821	C01185	HMDB01132	1.0104	0.6109	0.9896	0.6982	0.9288	0.6148	0.7385	0.7077	0.8596	0.3162	0.6213	0.8236
1299	nisinate (24:6n3)	Lipid	Polyunsaturated Fatty Acid (n3 and n6)	57810	LC/MS Neg	100015785	5657	355.264	68378-49-4	11792612	9967286		HMDB02007	2.634	4.1366	3.5629	4.317	3.3323	4.0252	3.5881	3.7329	3.1129	3.8226	5.8614	3.0322
1267	nonadecanoate (19:0)	Lipid	Long Chain Fatty Acid	1356	LC/MS Neg	892	6068	297.28	646-30-0	12591	12071	C16535	HMDB00772	0.5568	1.0262	0.8317	0.9726	0.681	0.9033	0.8238	0.6669	0.5628	0.6946	1.2154	0.5292
184	O-methyltyrosine	Amino Acid	Tyrosine Metabolism	37451	LC/MS Pos Early	100002078	2790	196.097	1080-06-4	76957	69406		HMDB14903	0.1433	0.0808	0.1343	0.1101	0.0983	0.0953	0.1095	0.0914	0.1087	0.1042	0.0757	0.186
183	o-Tyrosine	Amino Acid	Tyrosine Metabolism	43392	LC/MS Pos Early	100004290	2772	182.081	2370-61-8	91482	82607		HMDB06050	1.3698	0.5011	0.8327	0.5011	0.8926	0.5011	1.309	0.5011	1.0304	0.5011	0.7628	0.8972
1260	oleate/vaccenate (18:1)	Lipid	Long Chain Fatty Acid	52285	LC/MS Neg	100008930	5655	281.249						0.6839	1.1618	1.0014	1.1715	0.8459	1.0493	0.9986	0.9583	0.7915	0.9148	1.38	0.8077
1766	oleoyl ethanolamide	Lipid	Endocannabinoid	38102	LC/MS Pos Late	1137	1661	326.305	11-58-0;111-58-0	5283454	4446574		HMDB02088	1.9714	2.8058	2.3683	1.8806	1.5383	2.1904	1.5816	1.6298	2.1013	2.6842	2.2029	2.4485
2494	oleoyl-arachidonoyl-glycerol (18:1/20:4) [2]*	Lipid	Diacylglycerol	54961	LC/MS Pos Late	100010937	2990	660.556					HMDB07228	0.1315	0.2159	0.191	0.1837	0.1234	0.1859	0.1588	0.1566	0.2259	0.2708	0.2337	0.3138
2480	oleoyl-linoleoyl-glycerol (18:1/18:2) [1]	Lipid	Diacylglycerol	46798	LC/MS Pos Late	100002989	3115	636.556	106292-55-1		23975985		HMDB07219	1.2295	1.1094	0.738	1.2605	1.0068	0.98	1.1076	1.1765	1.094	1.0435	1.4265	1.4562
2481	oleoyl-linoleoyl-glycerol (18:1/18:2) [2]	Lipid	Diacylglycerol	46799	LC/MS Pos Late	100002990	3223	636.556	104346-53-4		29788004		HMDB07219	0.7261	1.0062	0.7543	1.043	0.8244	0.8941	0.7449	0.8936	0.8861	0.9998	1.2688	1.3841
1595	oleoylcholine	Lipid	Fatty Acid Metabolism (Acyl Choline)	53260	LC/MS Pos Late	100009331	1449	368.352						1.1984	1.6295	1.5047	2.0845	1.0253	1.4906	1.0512	1.5801	0.8538	0.7827	0.6679	1.1014
464	ophthalmate	Amino Acid	Glutathione Metabolism	34592	LC/MS Pos Early	100001311	2085	290.135	495-27-2	7018721	7993181		HMDB05765	1.5738	2.4666	2.5175	2.0244	1.1273	1.5655	1.7388	1.3695	0.7585	0.9841	1	1.0372
382	ornithine	Amino Acid	Urea cycle; Arginine and Proline Metabolism	1493	LC/MS Pos Early	444	2800	133.097	3184-13-2	6262	6026	C00077	HMDB03374	0.1526	0.1304	0.2373	0.1153	0.1667	0.1395	0.2576	0.172	0.0728	0.0709	0.1308	0.1683
3616	orotate	Nucleotide	Pyrimidine Metabolism, Orotate containing	1505	LC/MS Polar	445	1638.1	155.01	50887-69-9	967	942	C00295	HMDB00226	0.315	0.2955	0.4408	0.1963	0.4478	0.576	0.9332	0.6008	0.3399	0.4235	0.5127	0.2836
3911	p-cresol sulfate	Xenobiotics	Benzoate Metabolism	36103	LC/MS Neg	100001315	2890	187.007	3233-57-7	4615423	3806480		HMDB11635	1.194	0.8542	0.7637	0.6205	1.0257	1.1732	0.8054	0.8106	1.0345	0.9921	0.6074	0.7718
1252	palmitate (16:0)	Lipid	Long Chain Fatty Acid	1336	LC/MS Neg	424	5618	255.233	57-10-3	985	960	C00249	HMDB00220	0.2583	0.2601	0.2484	0.2364	0.2599	0.2655	0.2536	0.2403	0.2664	0.2479	0.2583	0.2687
1253	palmitoleate (16:1n7)	Lipid	Long Chain Fatty Acid	33447	LC/MS Neg	452	5475	253.217	373-49-9	445638	393216	C08362	HMDB03229	0.2046	0.4647	0.3635	0.4715	0.2667	0.3776	0.3351	0.3162	0.147	0.174	0.2816	0.1383
2466	palmitoleoyl-linoleoyl-glycerol (16:1/18:2) [1]*	Lipid	Diacylglycerol	54967	LC/MS Pos Late	100010930	2664	608.525					HMDB07132	0.5888	0.5888	0.5888	0.5888	0.5888	0.5888	0.5888	0.5888	0.5888	0.5888	0.5888	0.5888
2611	palmitoyl dihydrosphingomyelin (d18:0/16:0)*	Lipid	Dihydrosphingomyelins	52434	LC/MS Pos Late	100008954	2290	705.591		9939965	8115586			0.5075	0.6802	0.6174	0.593	0.5084	0.6337	0.5501	0.5481	0.5997	0.6529	0.6492	0.6584
1769	palmitoyl ethanolamide	Lipid	Endocannabinoid	38165	LC/MS Neg	1489	6300	298.275	544-31-0	4671	4509	C16512	HMDB02100	0.6425	1.0748	0.7185	0.9253	0.9231	1.0995	0.8064	0.8512	0.5952	1.0044	1.6242	0.6807
2615	palmitoyl sphingomyelin (d18:1/16:0)	Lipid	Sphingomyelins	37506	LC/MS Pos Late	100002107	2168	703.575	6254-89-3	9939941	8115562			0.059	0.0741	0.0716	0.0553	0.0585	0.0745	0.0562	0.0533	0.0631	0.0755	0.075	0.074
2469	palmitoyl-arachidonoyl-glycerol (16:0/20:4) [2]*	Lipid	Diacylglycerol	54958	LC/MS Pos Late	100010925	3015	634.541					HMDB07112	0.032	0.0389	0.0346	0.0334	0.0256	0.0549	0.0315	0.0431	0.0232	0.0264	0.0313	0.04
2471	palmitoyl-docosahexaenoyl-glycerol (16:0/22:6) [1]*	Lipid	Diacylglycerol	57373	LC/MS Pos Late	100015618	2749	658.541					HMDB07121	0.6734	0.6734	0.6734	0.6734	0.6734	0.6734	0.6734	0.6734	0.6734	0.6734	0.6734	0.6734
2472	palmitoyl-docosahexaenoyl-glycerol (16:0/22:6) [2]*	Lipid	Diacylglycerol	57374	LC/MS Pos Late	100015619	2830	658.541					HMDB07121	0.0165	0.0187	0.0227	0.021	0.0165	0.0206	0.0142	0.0093	0.0054	0.0087	0.0079	0.0192
2662	palmitoyl-heptadecasphingosine-phosphoethanolamine (d17:1/16:0)	Lipid	Ceramide PEs	62990	LC/MS Pos Late	100021168	2097	647.512						0.7666	0.7666	0.7666	0.7666	0.7666	0.7666	0.7666	0.7666	0.7666	0.7666	0.7666	0.7666
2461	palmitoyl-linoleoyl-glycerol (16:0/18:2) [1]*	Lipid	Diacylglycerol	52633	LC/MS Pos Late	100009052	3080	610.541		9543695	7822645		HMDB07103	0.1125	0.1185	0.0937	0.1069	0.1131	0.0837	0.0611	0.1573	0.1081	0.0971	0.1663	0.2005
2462	palmitoyl-linoleoyl-glycerol (16:0/18:2) [2]*	Lipid	Diacylglycerol	52634	LC/MS Pos Late	100009055	3197	610.541					HMDB07103	0.0904	0.1083	0.0682	0.0893	0.0906	0.0942	0.0729	0.111	0.1199	0.1125	0.1699	0.175
2667	palmitoyl-nonadecanoylsphingosine-phosphoethanolamine (d19:1/16:0)	Lipid	Ceramide PEs	62993	LC/MS Pos Late	100021165	2325	675.544						0.7022	0.7022	0.7022	0.7022	0.7022	0.7022	0.7022	0.7022	0.7022	0.7022	0.7022	0.7022
2459	palmitoyl-oleoyl-glycerol (16:0/18:1) [1]*	Lipid	Diacylglycerol	54943	LC/MS Pos Late	100010916	3562	612.556				C13861	HMDB07102	0.2213	0.2213	0.2213	0.2213	0.2213	0.2213	0.2213	0.2213	0.2213	0.2213	0.2213	0.3351
2460	palmitoyl-oleoyl-glycerol (16:0/18:1) [2]*	Lipid	Diacylglycerol	54942	LC/MS Pos Late	100010917	3695	612.556				C13861	HMDB07102	0.1562	0.1408	0.1335	0.1522	0.1603	0.1611	0.1144	0.1559	0.3341	0.2914	0.3892	0.4622
2646	palmitoyl-sphingosine-phosphoethanolamine (d18:1/16:0)	Lipid	Ceramide PEs	62984	LC/MS Pos Late	100021162	2207	661.528						0.0027	0.0048	0.003	0.0049	0.0047	0.0029	0.0029	0.0058	0.0063	0.0047	0.0033	0.0058
1541	palmitoylcarnitine (C16)	Lipid	Fatty Acid Metabolism(Acyl Carnitine)	44681	LC/MS Pos Late	100000776	1425	400.342	6865-14-1	461	448	C02990	HMDB00222	0.5521	1.2886	1.3736	0.7852	0.3079	1.2824	0.9694	0.5834	0.2714	1.0901	0.8929	0.6104
1594	palmitoylcholine	Lipid	Fatty Acid Metabolism (Acyl Choline)	52944	LC/MS Pos Late	100009233	1482	342.337		151731	133731			0.4013	0.4013	0.4013	0.9454	0.4013	0.4013	0.4013	0.4013	0.4013	0.4013	0.4013	0.4013
3740	pantetheine	Cofactors and Vitamins	Pantothenate and CoA Metabolism	57555	LC/MS Neg	100001495	2765	277.123	496-65-1	439322	388453	C00831		0.3311	0.5323	0.6939	0.5943	0.141	0.1896	0.2119	0.3709	0.3117	0.4301	0.4062	0.5494
3733	pantothenate	Cofactors and Vitamins	Pantothenate and CoA Metabolism	1508	LC/MS Pos Early	1024	1667	220.118	137-08-6	6613	6361	C00864	HMDB00210	0.8437	0.6788	0.6397	0.5354	0.7077	0.7301	0.574	0.6098	0.7282	0.6985	0.605	0.6888
1251	pentadecanoate (15:0)	Lipid	Long Chain Fatty Acid	1361	LC/MS Neg	980	5521	241.217	1002-84-2;10002-84-2	13849	13249	C16537	HMDB00826	0.1575	0.1676	0.1527	0.2026	0.1958	0.1702	0.1851	0.1582	0.1648	0.1433	0.1705	0.1502
5013	phenol red	Xenobiotics	Chemical	36817	LC/MS Neg	100001724	3665.9	353.049	143-74-8	4766	4602	C12600		0.9352	0.712	0.6063	0.4805	0.8515	0.9144	0.6062	0.6294	0.7451	0.7789	0.5154	0.5989
157	phenol sulfate	Amino Acid	Tyrosine Metabolism	32553	LC/MS Neg	100001510	2156	172.991	937-34-8	74426	67018	C02180	HMDB60015	1.2031	0.8503	0.8197	0.5831	0.9992	1.0802	0.7614	0.7741	1.3332	1.0664	0.699	0.7725
133	phenylacetate	Amino Acid	Phenylalanine Metabolism	15958	LC/MS Neg	100000011	2150	135.045	103-82-2	999	10181341	C07086	HMDB00209	0.3897	0.3585	0.3585	0.3585	0.3585	0.3585	0.3585	0.3585	0.3585	0.3585	0.3585	0.3585
957	phenylacetylglutamine	Peptide	Acetylated Peptides	35126	LC/MS Pos Early	100001417	2145	265.118	28047-15-6	92258	270643	C04148	HMDB06344	1.0393	0.6695	0.6205	0.9433	0.4605	1	1.2085	0.7231	1.1532	1.3694	0.9646	1.1083
960	phenylacetylglycine	Peptide	Acetylated Peptides	33945	LC/MS Neg	100001275	2375	192.067	500-98-1	68144	61452	C05598	HMDB00821	6.2942	5.7114	5.2323	4.0719	5.5992	6.7569	4.4827	4.9577	5.9622	6.6437	4.6662	5.4586
123	phenylalanine	Amino Acid	Phenylalanine Metabolism	64	LC/MS Pos Early	460	2878	166.086	63-91-2	6140	5910	C00079	HMDB00159	1.1813	1.2369	1.115	0.9934	1.083	1.2361	1.0046	1.1343	1.0621	1.1905	1.0802	1.1108
763	phenylalanylalanine	Peptide	Dipeptide	41374	LC/MS Pos Early	100003589	2909	237.123	3918-87-4	5488196	4589716			0.2857	0.6918	0.6259	0.2949	0.2651	0.6509	0.4506	0.2633	0.2561	0.7996	0.7283	0.4303
767	phenylalanylglycine	Peptide	Dipeptide	41370	LC/MS Pos Early	100003588	2898	223.108	721-90-4	98207	88678		HMDB28995	0.106	0.2758	0.2789	0.1253	0.0978	0.2049	0.1831	0.1038	0.0662	0.192	0.1897	0.1362
129	phenyllactate (PLA)	Amino Acid	Phenylalanine Metabolism	22130	LC/MS Neg	100000774	2208	165.056	828-01-3	3848	3715	C05607	HMDB00779	0.1791	0.2154	0.1145	0.133	0.1412	0.193	0.0765	0.1185	0.2446	0.2782	0.1579	0.3224
128	phenylpyruvate	Amino Acid	Phenylalanine Metabolism	566	LC/MS Neg	241	2515	163.04	156-06-9	997	972	C00166	HMDB00205	0.0626	0.0137	0.0126	0.0199	0.0777	0.0328	0.021	0.0304	0.0666	0.0219	0.0193	0.0295
1218	phosphate	Energy	Oxidative Phosphorylation	42109	LC/MS Neg	461	608	96.9696	7664-38-2	1061	1032	C00009	HMDB01429	2.0072	2.1315	2.0768	1.9263	1.9257	1.9949	1.9862	1.9409	1.8934	2.1322	1.9538	2.0458
1004	phosphoenolpyruvate (PEP)	Carbohydrate	Glycolysis, Gluconeogenesis, and Pyruvate Metabolism	597	LC/MS Neg	463	587.3	166.975	10526-80-4	1005	980	C00074	HMDB00263	50.7604	33.7714	37.2295	33.6079	49.7861	33.6125	33.2473	41.6963	35.1983	29.2054	28.7707	29.5089
1836	phosphoethanolamine	Lipid	Phospholipid Metabolism	1600	LC/MS Neg	1026	638	140.012	1071-23-4	1015	990	C00346	HMDB00224	7.1169	8.5128	9.9481	9.5332	7.0226	7.3529	8.522	8.283	6.2926	7.0862	7.0652	7.648
3735	phosphopantetheine	Cofactors and Vitamins	Pantothenate and CoA Metabolism	15504	LC/MS Neg	100000328	1597	357.089	NA	987	103123	C01134	HMDB01416	5.4954	4.1256	3.7726	5.0816	3.9672	2.6574	2.3824	5.1029	3.9226	2.9771	2.5929	3.6655
19	phosphothreonine	Amino Acid	Glycine, Serine and Threonine Metabolism	37453	LC/MS Pos Early	100002076	605	200.032	27530-80-9	1016	991	C12147		4.6927	6.5014	8.699	5.6826	5.631	5.9301	7.9834	6.2006	3.7934	4.8385	5.5239	4.5129
2526	phytosphingosine	Lipid	Sphingolipid Synthesis	1510	LC/MS Pos Late	469	1367	318.3	554-62-1	122121	21238683	C12144	HMDB04610	0.4433	0.4433	0.4433	0.4433	0.4433	0.4433	0.4433	0.4433	0.4433	0.4433	0.4433	0.4433
116	pipecolate	Amino Acid	Lysine Metabolism	1444	LC/MS Pos Early	1025	2200	130.086	4043-87-2	849	826	C00408	HMDB00070	2.081	2.5447	2.8572	1.6522	1.6409	2.2359	1.8289	1.7271	2.0159	2.2817	2.1602	2.8443
406	pro-hydroxy-pro	Amino Acid	Urea cycle; Arginine and Proline Metabolism	35127	LC/MS Pos Early	100001167	2128	229.118	18684-24-7	11673055	9847785		HMDB06695	3.7924	2.5628	2.2574	2.009	3.2879	3.3105	2.9664	3.026	3.5633	3.1663	2.7109	2.4763
390	proline	Amino Acid	Urea cycle; Arginine and Proline Metabolism	1898	LC/MS Pos Early	480	1603	116.071	147-85-3	145742	128566	C00148	HMDB00162	2.9763	3.7209	3.6268	3.7377	2.8683	3.3295	3.4025	3.327	3.1799	3.8879	3.9787	3.691
786	prolylglycine	Peptide	Dipeptide	40703	LC/MS Pos Early	100003674	2136	173.092	2578-57-6	6426709	4932143		HMDB11178	3.6223	4.186	4.1429	3.4492	2.798	3.7904	4.0935	3.6938	3.1398	3.9245	4.2845	3.8951
1491	propionylcarnitine (C3)	Lipid	Fatty Acid Metabolism (also BCAA Metabolism)	32452	LC/MS Pos Early	100001162	2590	218.139	17298-37-2	107738	96904	C03017	HMDB00824	1.5419	0.7336	0.9381	1.1376	1.7708	0.993	2.4655	2.4605	1.29	0.5094	1.0371	1.1008
3630	pseudouridine	Nucleotide	Pyrimidine Metabolism, Uracil containing	33442	LC/MS Neg	821	1100	243.062	1445-07-4	15047	21403010	C02067	HMDB00767	1.1933	1.8643	1.6427	1.5024	1.0777	1.4869	1.2193	1.3049	0.9766	1.3812	1.4228	1.3548
3785	pterin	Cofactors and Vitamins	Pterin Metabolism	43023	LC/MS Pos Early	100004216	1805	164.057	22363-60-4	73000	65806	C00715	HMDB00802	3.8595	3.3956	4.092	3.1358	2.6469	3.7612	3.4043	3.2219	2.8639	3.1451	2.7508	2.963
426	putrescine	Amino Acid	Polyamine Metabolism	1408	LC/MS Pos Early	49	3027	89.1073	110-60-1	1045	13837702	C00134	HMDB01414	1.9949	2.321	2.0043	1.6195	1.803	2.2608	1.7192	1.8129	1.5867	2.0071	2.0249	1.8708
3836	pyridoxal	Cofactors and Vitamins	Vitamin B6 Metabolism	1651	LC/MS Pos Early	491	2343	168.066	65-22-5	1050	1021	C00250	HMDB01545	0.4166	0.6046	0.4934	0.2992	0.3502	0.4984	0.412	0.3479	0.391	0.5235	0.379	0.3273
3833	pyridoxamine	Cofactors and Vitamins	Vitamin B6 Metabolism	2150	LC/MS Pos Early	568	2975	169.097	58052-48-5	1052	1023	C00534	HMDB01431	1.1854	1.63	1.4603	1.1349	0.8132	1.1046	1.0238	0.9867	0.9668	1.3615	0.9393	0.9249
3834	pyridoxamine phosphate	Cofactors and Vitamins	Vitamin B6 Metabolism	3138	LC/MS Pos Early	493	1932	249.063	529-96-4	1053	1024	C00647	HMDB01555	2.4504	3.8443	3.6915	3.4173	2.1234	2.8412	3.0299	2.8865	1.7472	2.8039	3.1018	2.7564
3837	pyridoxate	Cofactors and Vitamins	Vitamin B6 Metabolism	31555	LC/MS Neg	100001121	2185	182.046	82-82-6	6723	6467	C00847	HMDB00017	2.9736	2.1639	2.1804	1.5571	2.3918	2.9879	1.919	1.95	2.2559	2.4765	1.5258	1.7929
3831	pyridoxine (Vitamin B6)	Cofactors and Vitamins	Vitamin B6 Metabolism	608	LC/MS Pos Early	936	2442	170.081	58-56-0	1054	1025	C00314	HMDB02075	1.5755	2.4455	2.2547	1.2278	1.3375	2.2243	1.6365	1.4816	1.5816	1.9403	1.4376	1.5048
51	pyroglutamine*	Amino Acid	Glutamate Metabolism	46225	LC/MS Pos Early	100001540	1900	129.066	2353-44-8	134508	118562			0.9931	1.109	1.139	0.6739	0.8323	0.956	0.8529	0.6311	0.6233	0.986	0.9182	1.0069
1005	pyruvate	Carbohydrate	Glycolysis, Gluconeogenesis, and Pyruvate Metabolism	22250	LC/MS Polar	823	2650	175.025	127-17-3	1060	96901	C00022	HMDB00243	0.0499	0.0612	0.0541	0.0447	0.0805	0.0927	0.0694	0.0399	0.1122	0.1325	0.1714	0.1837
3817	retinol (Vitamin A)	Cofactors and Vitamins	Vitamin A Metabolism	1806	LC/MS Pos Late	498	1636	269.226	68-26-8	445354	393012	C00473	HMDB00305	0.4269	0.6821	0.632	0.5768	0.4155	0.6285	0.4399	0.5112	0.5209	0.4399	0.381	0.4288
1028	ribitol	Carbohydrate	Pentose Metabolism	15772	LC/MS Polar	100000406	1789.6	151.061	488-81-3	6912	10254628	C00474	HMDB00508	1.3437	1.8415	1	0.8759	0.3951	1.513	0.3951	0.3951	0.3951	0.3951	0.3951	1.24
3730	riboflavin (Vitamin B2)	Cofactors and Vitamins	Riboflavin Metabolism	1827	LC/MS Pos Early	500	2292	377.146	83-88-5	493570	431981	C00255	HMDB00244	0.6016	1.0534	1.0586	0.4068	0.625	0.9074	0.8418	0.4183	0.3803	0.7356	0.6632	0.2991
1029	ribonate	Carbohydrate	Pentose Metabolism	27731	LC/MS Polar	100001007	2425	165.04	5336-08-03	5460677	4574162	C01685	HMDB00867	1.0792	0.9543	1.1369	0.8847	1.0457	1.3818	0.7584	0.5775	0.8027	0.8765	0.6306	0.7105
1027	ribose	Carbohydrate	Pentose Metabolism	1471	LC/MS Polar	914	1508.2	195.051	50-69-1	5779	4470639	C00121	HMDB00283	0.0232	0.126	0.1228	0.0464	0.0235	0.0934	0.0887	0.0271	0.0162	0.0658	0.0938	0.0192
1021	ribose 1-phosphate	Carbohydrate	Pentose Phosphate Pathway	1763	LC/MS Polar	219	4025	229.012	50-99-7;58459-37-3	439236	388373	C00620	HMDB01489	1.8153	0.8726	1.57	1.4104	1.347	1.1464	1.3233	1.5628	1.4596	0.5797	1.1297	1.2964
1053	ribulonate/xylulonate*	Carbohydrate	Pentose Metabolism	61858	LC/MS Polar	100019968	2350	165.04						2.2426	0.7624	0.7726	1.0416	1.5391	1.0007	1.4049	1.601	1.2987	0.9993	0.6554	0.9324
1013	ribulose 5-phosphate	Carbohydrate	Pentose Phosphate Pathway	1474	LC/MS Polar	296	3922	229.012	18265-46-8;108321-99-9	439184	388327	C00199	HMDB00618	0.0429	0.0327	0.0298	0.038	0.0455	0.0112	0.0112	0.0377	0.0346	0.0112	0.0263	0.0622
1030	ribulose/xylulose	Carbohydrate	Pentose Metabolism	54671	LC/MS Polar	100006122	1400	195.051		5289590				0.0071	0.0112	0.0094	0.0103	0.0081	0.0091	0.0069	0.012	0.0095	0.0145	0.0156	0.0168
59	S-1-pyrroline-5-carboxylate	Amino Acid	Glutamate Metabolism	42370	LC/MS Pos Early	35	1528	114.055	2906-39-0	1196	10140206	C04322	HMDB01301	1.9006	2.6087	2.8699	1.9724	1.8579	1.9485	1.9332	1.8279	1.436	1.6356	1.9322	1.6769
349	S-adenosylhomocysteine (SAH)	Amino Acid	Methionine, Cysteine, SAM and Taurine Metabolism	42382	LC/MS Neg	197	1832.4	383.114	979-92-0	439155	16788012	C00021	HMDB00939	1.0012	1.8981	1.7891	1.2951	0.9639	1.7009	1.3597	1.2428	0.9999	1.6357	1.4857	1.2962
348	S-adenosylmethionine (SAM)	Amino Acid	Methionine, Cysteine, SAM and Taurine Metabolism	15915	LC/MS Pos Early	1263	3002	399.145	24346-00-7;86867-01-8;86867-0108	34756		C00019	HMDB01185	1.4195	2.8423	2.3499	1.7073	1.3591	2.6649	2.0289	1.6794	1.1457	2.2576	1.6584	1.3834
359	S-methylcysteine	Amino Acid	Methionine, Cysteine, SAM and Taurine Metabolism	39592	LC/MS Pos Early	100002749	1955	119.016	1187-84-4	24417	22826		HMDB02108	0.2422	0.7549	0.5159	4.7674	1.5546	0.7081	3.1223	3.0983	1.5874	0.2422	4.0116	1.211
454	S-methylglutathione	Amino Acid	Glutathione Metabolism	33944	LC/MS Pos Early	100001259	2200	322.107	2922-56-7	3605667	2841309	C11347		14.4831	17.4073	16.5656	10.0382	7.8538	12.7901	12.0345	10.9362	6.9336	11.2212	11.7452	12.643
107	saccharopine	Amino Acid	Lysine Metabolism	1495	LC/MS Pos Early	392	2530	277.139	997-68-2	160556	141086	C00449	HMDB00279	0.072	0.1101	0.1296	0.1385	0.1107	0.1061	0.1176	0.0753	0.1828	0.2648	0.3712	0.4501
1052	sedoheptulose	Carbohydrate	Pentose Metabolism	53237	LC/MS Polar	100002619	2255	209.067	3019-74-7	5459879	4573620		HMDB03219	1.0006	1.9058	1.9279	0.9947	0.845	1.4127	1.4614	0.901	1.0327	1.6248	1.5905	1.1434
1023	sedoheptulose-7-phosphate	Carbohydrate	Pentose Phosphate Pathway	35649	LC/MS Neg	100001628	599.6	289.033	2646-35-7	616	596	C05382	HMDB01068	1.399	1.8154	1.7938	1.3166	1.0401	1.3986	1.312	0.9924	1.18	1.6501	1.7789	1.3791
9	serine	Amino Acid	Glycine, Serine and Threonine Metabolism	1648	LC/MS Pos Early	503	1239	106.05	56-45-1	5951	5736	C00065	HMDB00187	0.8373	1.0735	0.9895	0.8529	0.7195	0.8942	0.7547	0.7713	0.7538	0.9723	0.9754	1.0105
238	serotonin	Amino Acid	Tryptophan Metabolism	2342	LC/MS Pos Early	504	2550	177.102	153-98-0	5202	5013	C00780	HMDB00259	1.3199	1.5456	1.1028	0.1217	0.9032	1.293	1.4915	0.9335	0.975	1.8704	1.248	1.413
429	spermidine	Amino Acid	Polyamine Metabolism	485	LC/MS Pos Early	50	3355	146.165	124-20-9	1102	1071	C00315	HMDB01257	1.012	1.1718	1.2213	0.9621	0.988	1.2115	0.8433	0.7168	0.6754	0.9538	0.8523	0.8441
2523	sphinganine	Lipid	Sphingolipid Synthesis	17769	LC/MS Pos Late	313	1413	302.305	3102-56-5	3126	3014	C00836	HMDB00269	0.8363	0.8833	1.0428	0.9865	0.7417	0.9077	0.9528	0.8487	0.9953	0.932	0.9268	1.0424
2624	sphingomyelin (d17:1/14:0, d16:1/15:0)*	Lipid	Sphingomyelins	62152	LC/MS Pos Late	100020276	1950	661.528						0.299	0.2181	0.2102	0.2102	0.2102	0.2102	0.2224	0.2285	0.2247	0.272	0.2102	0.2428
2627	sphingomyelin (d17:1/16:0, d18:1/15:0, d16:1/17:0)*	Lipid	Sphingomyelins	52433	LC/MS Pos Late	100006314	2082	689.559	121999-58-4		28532779			0.041	0.0488	0.0505	0.0445	0.0376	0.0475	0.0378	0.0369	0.0472	0.0456	0.0424	0.0437
2628	sphingomyelin (d17:2/16:0, d18:2/15:0)*	Lipid	Sphingomyelins	57483	LC/MS Pos Late	100015793	1837	687.544						0.5974	0.5974	0.5974	0.5974	0.5974	0.5974	0.5974	0.5974	0.5974	0.5974	0.5974	0.5974
2613	sphingomyelin (d18:0/18:0, d19:0/17:0)*	Lipid	Dihydrosphingomyelins	57473	LC/MS Pos Late	100009027	2362	733.622			24846878		HMDB12087	1.8097	2.4423	2.2845	2.2533	1.7353	2.2264	2.0177	1.9364	1.5431	2.0054	1.9702	2.2078
2614	sphingomyelin (d18:0/20:0, d16:0/22:0)*	Lipid	Dihydrosphingomyelins	57476	LC/MS Pos Late	100015786	2600	761.653						1	1.2557	1.6585	1.4349	1.0904	1.3395	1.0134	0.8743	0.6111	0.7447	0.7642	1.4079
2625	sphingomyelin (d18:1/14:0, d16:1/16:0)*	Lipid	Sphingomyelins	42463	LC/MS Pos Late	100004328	1998	675.544		11433862	9608732		HMDB12097	0.4409	0.5898	0.4387	0.428	0.4352	0.5102	0.3883	0.431	0.9629	0.978	0.987	0.9985
2630	sphingomyelin (d18:1/17:0, d17:1/18:0, d19:1/16:0)	Lipid	Sphingomyelins	52615	LC/MS Pos Late	100008920	2312	717.591	121999-64-2					0.0436	0.0628	0.0567	0.054	0.0439	0.0564	0.0463	0.0451	0.0532	0.0568	0.0542	0.0504
2631	sphingomyelin (d18:1/18:1, d18:2/18:0)	Lipid	Sphingomyelins	37529	LC/MS Pos Late	100002106	2167	729.591	108392-10-5	6443882	4947837		HMDB12101	0.2465	0.2864	0.3019	0.2142	0.2081	0.2307	0.1935	0.1891	0.2102	0.2728	0.2852	0.2559
2632	sphingomyelin (d18:1/19:0, d19:1/18:0)*	Lipid	Sphingomyelins	57475	LC/MS Pos Late	100015787	2330	745.622						0.1716	0.2178	0.2429	0.1912	0.1988	0.2419	0.1541	0.1799	0.1563	0.1456	0.146	0.1739
2633	sphingomyelin (d18:1/20:0, d16:1/22:0)*	Lipid	Sphingomyelins	48490	LC/MS Pos Late	100006290	2685	759.638			23113477		HMDB12102	0.4975	0.7135	0.7233	0.5043	0.5742	0.8517	0.5057	0.4936	0.3209	0.5155	0.5276	0.5648
2636	sphingomyelin (d18:1/21:0, d17:1/22:0, d16:1/23:0)*	Lipid	Sphingomyelins	52495	LC/MS Pos Late	100009025	2793	773.653						0.4534	0.8387	0.954	0.4642	0.6681	0.768	0.3432	0.2712	0.2712	0.4396	0.3898	0.658
2638	sphingomyelin (d18:1/22:1, d18:2/22:0, d16:1/24:1)*	Lipid	Sphingomyelins	48493	LC/MS Pos Late	100006295	2666	785.653			29368329		HMDB12104	0.8963	1.2967	1.3317	0.9169	1.1007	1.5414	0.7718	0.8075	0.4978	0.8661	0.8955	0.7595
2641	sphingomyelin (d18:1/24:1, d18:2/24:0)*	Lipid	Sphingomyelins	47153	LC/MS Pos Late	100005986	3033	813.684	94359-13-4		24846874		HMDB12107	0.5036	0.6529	0.6949	0.5031	0.6236	0.8107	0.4557	0.4469	0.2565	0.4721	0.5116	0.5215
2626	sphingomyelin (d18:2/14:0, d18:1/14:1)*	Lipid	Sphingomyelins	47154	LC/MS Pos Late	100005985	1860	673.528						0.5757	0.798	0.7504	0.6448	0.4508	0.6708	0.4207	0.3781	1.0835	1.2097	1.2253	1.2938
2629	sphingomyelin (d18:2/16:0, d18:1/16:1)*	Lipid	Sphingomyelins	42459	LC/MS Pos Late	100004329	2002	701.559						0.2392	0.3161	0.2868	0.2436	0.2155	0.2823	0.2104	0.2137	0.1811	0.2212	0.2238	0.2233
2621	sphingomyelin (d18:2/18:1)*	Lipid	Sphingomyelins	57474	LC/MS Pos Late	100015788	1904	727.575						0.6685	0.6007	1.0726	0.6007	0.6007	0.6007	0.7621	0.6007	0.8503	0.9031	0.6007	0.9241
2640	sphingomyelin (d18:2/23:0, d18:1/23:1, d17:1/24:1)*	Lipid	Sphingomyelins	52435	LC/MS Pos Late	100008956	2845	799.669						0.7148	0.9599	1	0.6068	0.8385	1.057	0.4878	0.5222	0.1717	0.5252	0.5469	0.6288
2642	sphingomyelin (d18:2/24:1, d18:1/24:2)*	Lipid	Sphingomyelins	52437	LC/MS Pos Late	100008957	2635	811.669						0.7165	1.0115	0.9885	0.7659	0.8606	1.1604	0.6228	0.6827	0.4296	0.7552	0.7443	0.7108
2668	sphingosine	Lipid	Sphingosines	17747	LC/MS Pos Late	297	1393	300.29	123-78-4	5353955	4510275	C00319	HMDB00252	0.3195	0.3195	0.4227	0.3195	0.3426	0.3195	0.3195	0.3195	0.3642	0.3804	0.4093	0.4752
4302	stachydrine	Xenobiotics	Food Component/Plant	34384	LC/MS Pos Early	100001296	1440	144.102	4136-37-2	115244	103115	C10172	HMDB04827	1.8771	2.1703	2.1312	1.6773	1.5114	2.1379	1.3574	1.469	1.6615	2.1203	2.0826	1.8402
1258	stearate (18:0)	Lipid	Long Chain Fatty Acid	1358	LC/MS Neg	439	5872	283.264	57-11-4	5281	5091	C01530	HMDB00827	0.6564	0.9886	0.8698	0.9647	0.8048	0.9521	0.871	0.7939	0.7084	0.8277	1.1495	0.7161
1292	stearidonate (18:4n3)	Lipid	Polyunsaturated Fatty Acid (n3 and n6)	33969	LC/MS Neg	100001229	5395	275.202	111174-40-4	5312508	4471933	C16300	HMDB06547	0.436	0.6538	0.9219	0.7316	0.3943	0.6529	0.5379	0.666	0.309	0.2353	0.5472	0.1704
1770	stearoyl ethanolamide	Lipid	Endocannabinoid	38625	LC/MS Pos Late	100002254	1787	328.321	111-57-9	27902	25958		HMDB13078	0.6379	0.9341	0.8722	0.6782	0.5456	0.7545	0.5957	0.5741	0.4864	0.7162	0.7337	0.7092
2617	stearoyl sphingomyelin (d18:1/18:0)	Lipid	Sphingomyelins	19503	LC/MS Pos Late	1538	2400	731.606	85187-10-6;85187-10-6	6453725	4956085	C00550	HMDB01348	0.1904	0.2183	0.2202	0.1842	0.1882	0.2162	0.1642	0.1762	0.1627	0.1832	0.1719	0.1852
2491	stearoyl-arachidonoyl-glycerol (18:0/20:4) [1]*	Lipid	Diacylglycerol	57450	LC/MS Pos Late	100010949	3404	662.572						1.0097	0.9047	0.9903	1.133	0.8346	1.0189	0.8437	1.0621	0.8377	0.2393	1.0336	1.2238
2492	stearoyl-arachidonoyl-glycerol (18:0/20:4) [2]*	Lipid	Diacylglycerol	57449	LC/MS Pos Late	100010950	3522	662.572						0.2737	0.2623	0.2379	0.2746	0.2347	0.2731	0.2385	0.3058	0.2402	0.254	0.2633	0.3608
2498	stearoyl-docosahexaenoyl-glycerol (18:0/22:6) [2]*	Lipid	Diacylglycerol	57368	LC/MS Pos Late	100015617	3256	686.572						0.2226	0.1866	0.196	0.2059	0.1884	0.2003	0.1817	0.2032	0.1881	0.1812	0.1828	0.2834
2475	stearoyl-linoleoyl-glycerol (18:0/18:2) [2]*	Lipid	Diacylglycerol	54947	LC/MS Pos Late	100010921	3762	638.572						0.86	0.8294	0.7489	0.9568	0.8042	0.7548	0.6039	0.9534	0.9246	0.8538	1.2269	1.0434
1543	stearoylcarnitine (C18)	Lipid	Fatty Acid Metabolism(Acyl Carnitine)	34409	LC/MS Pos Late	100001391	1485	428.373	18822-91-8	6426855	21233653		HMDB00848	0.3332	0.4254	0.5653	0.4248	0.2449	0.5242	0.3961	0.2832	0.2391	0.2948	0.2391	0.3409
1201	succinate	Energy	TCA Cycle	1437	LC/MS Neg	252	603	117.019	110-15-6	1110	1078	C00042	HMDB00254	2.1709	2.8472	2.4242	2.0546	1.8919	2.7742	1.8464	2.0398	1.8722	2.6332	2.0362	2.0852
4918	sulfate*	Xenobiotics	Chemical	46960	LC/MS Neg	100002528	616	96.9601	14808-79-8	1118	1086	C00059	HMDB01448	2.0577	1.2435	1.0521	1.0036	2.003	1.7652	1.4328	1.5167	1.7049	1.5947	0.9729	1.2059
371	taurine	Amino Acid	Methionine, Cysteine, SAM and Taurine Metabolism	2125	LC/MS Pos Early	512	660	126.022	107-35-7	1123	1091	C00245	HMDB00251	53.2652	59.9284	58.7949	54.0193	48.4743	56.4655	51.728	53.2718	53.2652	63.7095	61.251	58.2316
2903	taurochenodeoxycholate	Lipid	Primary Bile Acid Metabolism	18494	LC/MS Neg	1629	5250	498.289	6009-98-9	387316	343282	C05465	HMDB00951	2.9213	1.9451	1.7015	1.3267	2.6307	2.7991	1.865	1.693	2.0754	2.3873	1.2151	1.5805
1287	tetradecadienoate (14:2)*	Lipid	Polyunsaturated Fatty Acid (n3 and n6)	62850	LC/MS Neg	100020343	5292	223.17	39039-37-7	5312409	4471834		HMDB00560	0.7771	1.3562	1.4365	1.5126	0.3197	0.7305	0.5621	0.832	0.256	0.6658	1.1055	0.998
3809	thiamin (Vitamin B1)	Cofactors and Vitamins	Thiamine Metabolism	5341	LC/MS Pos Early	873	3050	265.112	59-43-8	1130		C00378	HMDB00235	0.3522	0.3813	0.3892	0.2834	0.2333	0.3276	0.2683	0.2855	0.4517	0.5248	0.455	0.3987
3811	thiamin diphosphate	Cofactors and Vitamins	Thiamine Metabolism	35670	LC/MS Neg	522	1195.1	423.03	154-87-0	1132	8715	C00068	HMDB01372	3.9611	0.1031	1.2397	0.1031	0.1031	0.1031	1.3701	0.1031	0.1031	0.1031	0.1031	3.0257
3810	thiamin monophosphate	Cofactors and Vitamins	Thiamine Metabolism	15798	LC/MS Pos Early	523	2378	345.078	532-40-1	3382778	2627905	C01081	HMDB02666	1.8078	1.3101	1.2435	1.6241	1.2643	0.992	0.9288	1.6012	1.3046	1.0041	1.0032	1.3797
5058	thioproline	Xenobiotics	Chemical	53231	LC/MS Pos Early	100009232	1250	134.027	34592-47-4	93176	84120			2.2006	1.4124	1.3206	0.9841	1.5807	1.6257	1.4206	1.2475	1.4917	1.2743	1.0318	1.0159
3746	threonate	Cofactors and Vitamins	Ascorbate and Aldarate Metabolism	27738	LC/MS Polar	100001022	2384	135.03	70753-61-6	151152	133224	C01620	HMDB00943	3.3148	3.8312	2.5163	1.6629	3.2114	3.2211	1.7269	2.0915	2.2529	2.6571	2.448	2.9627
16	threonine	Amino Acid	Glycine, Serine and Threonine Metabolism	1284	LC/MS Pos Early	564	1514	120.066	72-19-5	6288	6051	C00188	HMDB00167	1.039	1.565	1.5176	1.2139	0.8789	1.2365	1.1033	1.0959	1.0226	1.4165	1.4144	1.3886
824	threonylphenylalanine	Peptide	Dipeptide	31530	LC/MS Neg	100001125	2322	265.119	16875-27-7	4099799	3313819		HMDB29068	0.1446	0.9458	0.6776	0.1446	0.1446	0.9388	0.4795	0.1494	0.1446	0.9972	0.6601	0.2068
3680	thymidine	Nucleotide	Pyrimidine Metabolism, Thymine containing	2183	LC/MS Neg	872	1963.7	241.083	50-89-5	5789	5585	C00214	HMDB00273	0.1751	0.3169	0.2463	0.1624	0.1505	0.2542	0.1597	0.1465	0.1743	0.3067	0.1773	0.1576
3676	thymidine 5'-monophosphate	Nucleotide	Pyrimidine Metabolism, Thymine containing	12023	LC/MS Neg	1248	883	321.049	33430-62-5	9700	10239189	C00364	HMDB01227	1.5362	1.8253	1.3175	1.4426	1.2317	1.2439	0.8795	1.3408	1.3438	1.7475	1.0729	1.5539
3681	thymine	Nucleotide	Pyrimidine Metabolism, Thymine containing	604	LC/MS Neg	882	1654	125.036	65-71-4	1135	1103	C00178	HMDB00262	0.8667	1.0342	0.8832	0.8612	0.7744	0.9724	0.579	0.804	0.9335	1.0368	0.777	0.8223
404	trans-4-hydroxyproline	Amino Acid	Urea cycle; Arginine and Proline Metabolism	32306	LC/MS Pos Early	1001	1064	132.066	51-35-4	5810	5605	C01157	HMDB00725	1.4165	1.8209	1.7866	1.5807	1.2139	1.6398	1.438	1.4491	1.4614	1.7559	1.8191	1.7504
2619	tricosanoyl sphingomyelin (d18:1/23:0)*	Lipid	Sphingomyelins	52436	LC/MS Pos Late	100008955	3200	801.684					HMDB12105	0.4127	0.4481	0.5332	0.413	0.51	0.6469	0.363	0.2856	0.1475	0.3501	0.3526	0.3686
3723	trigonelline (N'-methylnicotinate)	Cofactors and Vitamins	Nicotinate and Nicotinamide Metabolism	32401	LC/MS Pos Early	100001092	1388	138.055	535-83-1	5570	5369	C01004	HMDB00875	2.4803	2.9411	2.6086	2.3686	1.9562	2.5268	2.0989	1.8241	2.2113	2.6955	2.3166	2.3479
1841	trimethylamine N-oxide	Lipid	Phospholipid Metabolism	40406	LC/MS Pos Early	100003397	2100	76.0757	1184-78-7	1145	1113	C01104	HMDB00925	0.1253	0.1253	0.1253	0.1253	0.1253	0.1253	0.1253	0.1253	0.1253	0.1253	0.1253	0.1253
213	tryptophan	Amino Acid	Tryptophan Metabolism	54	LC/MS Pos Early	565	2986	205.097	73-22-3	6305	6066	C00078	HMDB00929	1.1111	1.1735	1.1439	1.0116	0.9506	1.072	0.9854	1.0564	0.9275	1.059	0.9884	1.0839
834	tryptophylglycine	Peptide	Dipeptide	43028	LC/MS Pos Early	100003609	2930	262.119	7360-09-0	263471	231453		HMDB29083	0.0335	0.2629	0.2529	0.0576	0.0336	0.2012	0.1758	0.0275	0.0135	0.1722	0.1597	0.0566
140	tyrosine	Amino Acid	Tyrosine Metabolism	1299	LC/MS Pos Early	815	2430	182.081	60-18-4	6057	5833	C00082	HMDB00158	1.43	1.3701	1.2133	0.9888	1.2394	1.3934	1.0834	1.1747	1.2466	1.3371	1.0205	1.0702
850	tyrosylglycine	Peptide	Dipeptide	41375	LC/MS Neg	100003598	1635	237.088	673-05-5	259323	227627		HMDB29105	0.0777	0.2437	0.2235	0.1086	0.0739	0.1816	0.1455	0.0864	0.0538	0.1602	0.1348	0.0918
1140	UDP-galactose	Carbohydrate	Nucleotide Sugar	15860	LC/MS Polar	100000298	4000	565.048	2956-16-3;91183-98-1;137868-52-1	18068	17069	C00052	HMDB00302	0.013	0.0904	0.114	0.0459	0.013	0.1012	0.1068	0.0186	0.013	0.2299	0.2928	0.169
1136	UDP-glucose	Carbohydrate	Nucleotide Sugar	32344	LC/MS Polar	1096	3950	565.048	117756-22-6	8629	8308	C00029	HMDB00286	0.0628	0.0628	0.0628	0.0628	0.0628	0.0628	0.0628	0.0628	0.0628	0.0628	0.0628	0.0628
1148	UDP-N-acetylglucosamine/galactosamine	Carbohydrate	Nucleotide Sugar	46148	LC/MS Polar	100002957	3665	606.074						0.6805	0.5601	1.1859	5.6247	0.2514	0.3145	0.388	2.9674	0.3084	0.3151	0.3036	0.8575
3629	uracil	Nucleotide	Pyrimidine Metabolism, Uracil containing	605	LC/MS Neg	825	1086	111.02	66-22-8	1174	1141	C00106	HMDB00300	0.9965	1.3569	1.1708	1.1258	0.8451	1.0397	0.8739	0.9309	1.1263	1.3737	1.3138	1.2646
3545	urate	Nucleotide	Purine Metabolism, (Hypo)Xanthine/Inosine containing	1604	LC/MS Neg	1134	757.1	167.021	69-93-2;120K5305	1175		C00366	HMDB00289	10.1708	7.4561	6.02	4.6116	8.9525	9.877	6.2358	6.7995	9.2015	8.9808	6.0381	6.5605
3628	uridine	Nucleotide	Pyrimidine Metabolism, Uracil containing	606	LC/MS Neg	535	1457.6	243.062	58-96-8	6029	5807	C00299	HMDB00296	1.3234	2.0519	1.9692	1.2882	1.1461	1.732	1.5377	1.2377	1.1298	1.8241	1.5182	1.366
3623	uridine 5'-monophosphate (UMP)	Nucleotide	Pyrimidine Metabolism, Uracil containing	2856	LC/MS Neg	869	627	323.029	3387-36-8	6030	1399139	C00105	HMDB00288	0.7761	1.0453	1.4531	1.375	0.6341	0.7264	0.8945	1.0591	0.5865	0.9404	1.4655	1.4764
323	valine	Amino Acid	Leucine, Isoleucine and Valine Metabolism	1649	LC/MS Pos Early	566	2479	118.086	72-18-4	6287	6050	C00183	HMDB00883	1.1929	1.52	1.3576	1.2042	1.1639	1.2972	1.0993	1.2758	1.0898	1.3185	1.2559	1.2737
866	valylglutamine	Peptide	Dipeptide	42079	LC/MS Pos Early	100003640	2295	246.145	42854-54-6	5253209	4419671		HMDB29125	0.2683	0.4772	0.3879	0.2116	0.276	0.351	0.2892	0.2269	0.3116	0.4958	0.3589	0.3841
867	valylglycine	Peptide	Dipeptide	40475	LC/MS Pos Early	100003641	2444	175.108	686-43-1	136487	120256		HMDB29127	0.2238	0.486	0.4667	0.2667	0.1906	0.3875	0.3316	0.2253	0.2425	0.3937	0.3606	0.3354
870	valylleucine	Peptide	Dipeptide	39994	LC/MS Pos Early	100003210	3138	231.17	22906-55-4	352039	312586		HMDB29131	0.3164	0.8399	0.9868	0.4163	0.2621	0.7523	0.886	0.3311	0.3071	1.1663	0.9921	0.7054
3537	xanthine	Nucleotide	Purine Metabolism, (Hypo)Xanthine/Inosine containing	3147	LC/MS Neg	1004	910	151.026	69-89-6	1188	1151	C00385	HMDB00292	0.6368	0.6725	0.901	0.8019	0.5616	0.5555	0.5879	0.5763	0.4725	0.5981	0.5615	0.7462
3539	xanthosine	Nucleotide	Purine Metabolism, (Hypo)Xanthine/Inosine containing	15136	LC/MS Neg	100000299	1075	283.068	146-80-5	64959	58484	C01762	HMDB00299	0.3922	0.3922	0.3922	0.3922	0.3922	0.3922	0.3922	0.3922	0.3922	0.3922	0.3922	0.3922
3538	xanthosine 5'-monophosphate (xmp)	Nucleotide	Purine Metabolism, (Hypo)Xanthine/Inosine containing	12024	LC/MS Neg	1251	580	363.035	25899-70-1	73323	10463791	C00655	HMDB01554	0.3736	0.3736	0.3736	0.3736	0.3736	0.3736	0.3736	0.3736	0.3736	0.3736	0.3736	0.3736
1014	xylulose 5-phosphate	Carbohydrate	Pentose Phosphate Pathway	37285	LC/MS Polar	100001968	3955	229.012	105931-44-0	439190	388330	C00231	HMDB00868	0.0506	0.055	0.0506	0.0436	0.0514	0.0359	0.0291	0.0422	0.0343	0.0409	0.0576	0.0819

## Sheet: ProNormImpData
													SAMPLE_NAME	CILN-00021	CILN-00022	CILN-00023	CILN-00024	CILN-00025	CILN-00026	CILN-00027	CILN-00028	CILN-00029	CILN-00030	CILN-00031	CILN-00032
													SAMPLE_ID	5124814	5124815	5124816	5124817	5124818	5124819	5124820	5124821	5124822	5124823	5124824	5124825
													BRADFORD_PROTEIN	20.525	32.491	30.377	26.867	17.79	29.824	25.636	25.45	25.698	28.59	33.812	26.128
													GENOTYPE	TbPF CDA-like-RNAi	TbPF CDA-like-RNAi	TbPF CDA-like-RNAi	TbPF CDA-like-RNAi	TbPF CDA-like-RNAi	TbPF CDA-like-RNAi	TbPF CDA-like-RNAi	TbPF CDA-like-RNAi	TbPF	TbPF	TbPF	TbPF
													GROUP_NAME	TbPF CDA-like-RNAi -DOX	TbPF CDA-like-RNAi -DOX	TbPF CDA-like-RNAi -DOX	TbPF CDA-like-RNAi -DOX	TbPF CDA-like-RNAi +DOX	TbPF CDA-like-RNAi +DOX	TbPF CDA-like-RNAi +DOX	TbPF CDA-like-RNAi +DOX	TbPF	TbPF	TbPF	TbPF
													GROUP_NUMBER	1	1	1	1	2	2	2	2	3	3	3	3
													TIME_POINT	6 days	6 days	6 days	6 days	6 days	6 days	6 days	6 days	-	-	-	-
													TREATMENT	RNAi non-induced	RNAi non-induced	RNAi non-induced	RNAi non-induced	Induction of RNAi with 1 µg/ml DOX	Induction of RNAi with 1 µg/ml DOX	Induction of RNAi with 1 µg/ml DOX	Induction of RNAi with 1 µg/ml DOX	Non-treated control	Non-treated control	Non-treated control	Non-treated control
													TREATMENT2	NI	NI	NI	NI	DOX	DOX	DOX	DOX	UT	UT	UT	UT
PATHWAY_SORTORDER	BIOCHEMICAL	SUPER_PATHWAY	SUB_PATHWAY	COMP_ID	PLATFORM	CHEMICAL_ID	RI	MASS	CAS	PUBCHEM	CHEMSPIDER	KEGG	Group HMDB_ID	TbPF CDA-like-RNAi NI	TbPF CDA-like-RNAi NI	TbPF CDA-like-RNAi NI	TbPF CDA-like-RNAi NI	TbPF CDA-like-RNAi DOX	TbPF CDA-like-RNAi DOX	TbPF CDA-like-RNAi DOX	TbPF CDA-like-RNAi DOX	TbPF UT	TbPF UT	TbPF UT	TbPF UT
1368	(14 or 15)-methylpalmitate (a17:0 or i17:0)	Lipid	Fatty Acid, Branched	38768	LC/MS Neg	100002945	5695	269.249		17903417				0.3203	0.291	0.2684	0.3041	0.3661	0.3023	0.2867	0.2957	0.2206	0.2167	0.2529	0.1968
1372	(16 or 17)-methylstearate (a19:0 or i19:0)	Lipid	Fatty Acid, Branched	38296	LC/MS Neg	100002356	5993	297.28	2724-59-6	3083779	2340933		HMDB37397	0.4885	0.6756	0.5107	0.7932	0.9	0.6432	0.7702	0.5429	0.4433	0.5113	0.6725	0.461
444	(N(1) + N(8))-acetylspermidine	Amino Acid	Polyamine Metabolism	57814	LC/MS Pos Early	100016038	3080	188.176						1.3688	0.9104	1.0145	0.7624	1.2027	1.0943	0.9762	1.023	0.907	1.3326	0.9067	0.93
1951	1,2-dilinoleoyl-GPC (18:2/18:2)	Lipid	Phosphatidylcholine (PC)	52603	LC/MS Pos Late	100008903	2006	782.569	998-06-1	5288075	4450312		HMDB08138	0.5892	0.4433	0.4314	0.4898	0.6409	0.4664	0.4238	0.5003	0.9209	0.8254	0.7515	1.0514
2031	1,2-dilinoleoyl-GPE (18:2/18:2)*	Lipid	Phosphatidylethanolamine (PE)	53174	LC/MS Pos Late	100009217	2083	740.522		9546812	7825762		HMDB09093	1.731	1.1226	1.0901	1.239	1.8961	1.2444	1.2847	1.2619	2.2779	2.3649	2.1976	3.0848
1937	1,2-dioleoyl-GPC (18:1/18:1)	Lipid	Phosphatidylcholine (PC)	52457	LC/MS Pos Late	100008905	2346	786.601	4235-95-4	10350317	8525772			1.3658	1.4477	1.5839	1.3304	1.2989	1.2755	1.2559	1.1842	1.1883	1.7795	1.7139	2.3334
2023	1,2-dioleoyl-GPE (18:1/18:1)	Lipid	Phosphatidylethanolamine (PE)	52609	LC/MS Pos Late	100008906	2485	744.554	4004-05-01	9546757	7825707			1.526	1.1464	1.1935	1.2327	1.5323	1.1143	1.3068	1.115	1.5514	2.0776	2.1806	3.2459
1875	1,2-dipalmitoyl-GPC (16:0/16:0)	Lipid	Phosphatidylcholine (PC)	19130	LC/MS Pos Late	100000657	2365	734.569	63-89-8	452110	398235		HMDB00564	0.5358	0.3382	0.3891	0.3297	0.6942	0.3914	0.2836	0.3435	0.3918	0.3649	0.2943	0.4997
1993	1,2-dipalmitoyl-GPE (16:0/16:0)*	Lipid	Phosphatidylethanolamine (PE)	57341	LC/MS Pos Late	100009204	2498	692.522		445468	393103		HMDB08923	0.1294	0.1294	0.1294	0.1294	0.1294	0.1294	0.1294	0.1294	0.1294	0.1294	0.1294	0.3537
2394	1-(1-enyl-oleoyl)-GPE (P-18:1)*	Lipid	Lysoplasmalogen	44621	LC/MS Pos Late	100005372	1566	464.314						2.9355	2.7688	2.7998	3.3032	2.4982	1.7698	2.027	2.5836	0.9652	1.0348	0.796	1.2237
2363	1-(1-enyl-palmitoyl)-2-arachidonoyl-GPE (P-16:0/20:4)*	Lipid	Plasmalogen	52673	LC/MS Pos Late	100009002	2270	724.528			24769238		HMDB11352	0.9688	0.5702	0.6951	0.7425	0.8593	0.6366	0.6742	0.5991	0.3405	0.3706	0.2671	0.4641
2372	1-(1-enyl-palmitoyl)-2-linoleoyl-GPC (P-16:0/18:2)*	Lipid	Plasmalogen	52682	LC/MS Pos Late	100009009	2226	742.575			24767486		HMDB11211	0.6847	0.6194	0.6085	0.6534	0.7287	0.5689	0.5879	0.5906	0.3725	0.4102	0.3245	0.437
2360	1-(1-enyl-palmitoyl)-2-linoleoyl-GPE (P-16:0/18:2)*	Lipid	Plasmalogen	52677	LC/MS Pos Late	100009069	2351	700.528			24769229		HMDB11343	1.0999	0.7351	0.8473	0.9466	1.1325	0.7336	0.805	0.8147	0.5493	0.5175	0.4204	0.7154
2365	1-(1-enyl-palmitoyl)-2-oleoyl-GPC (P-16:0/18:1)*	Lipid	Plasmalogen	52478	LC/MS Pos Late	100009007	2443	744.59						0.2354	0.2678	0.2636	0.2448	0.2453	0.2295	0.2025	0.2105	0.0967	0.1516	0.128	0.1682
2359	1-(1-enyl-palmitoyl)-2-oleoyl-GPE (P-16:0/18:1)*	Lipid	Plasmalogen	52477	LC/MS Pos Late	100009005	2600	702.543			24769228		HMDB11342	0.8747	0.6652	0.7232	0.9056	0.9097	0.6803	0.6649	0.6908	0.4485	0.3948	0.3191	0.5668
2362	1-(1-enyl-palmitoyl)-2-palmitoleoyl-GPC (P-16:0/16:1)*	Lipid	Plasmalogen	52713	LC/MS Pos Late	100009160	2218	716.559			24767482		HMDB11207	0.5999	0.6444	0.6282	0.5996	0.5814	0.5464	0.5276	0.4171	0.1675	0.2916	0.1974	0.2141
2361	1-(1-enyl-palmitoyl)-2-palmitoyl-GPC (P-16:0/16:0)*	Lipid	Plasmalogen	52716	LC/MS Pos Late	100009162	2454	718.575		11146967	9322076		HMDB11206	0.3212	0.3053	0.3327	0.1976	0.4619	0.334	0.0921	0.2032	0.0921	0.144	0.1957	0.2319
2391	1-(1-enyl-palmitoyl)-GPC (P-16:0)*	Lipid	Lysoplasmalogen	52474	LC/MS Pos Late	100002875	1547	480.345		10917802	9093054		HMDB10407	1.0775	1.082	1.1187	1.2035	1.1508	1.1186	0.969	1.0439	0.6836	0.7873	0.6058	0.6722
2392	1-(1-enyl-palmitoyl)-GPE (P-16:0)*	Lipid	Lysoplasmalogen	39270	LC/MS Pos Late	100003000	1558	438.298			10471193			2.51	2.4449	2.4443	2.8057	2.2325	1.5816	1.7297	2.2184	0.7359	0.7603	0.6251	0.9086
2376	1-(1-enyl-stearoyl)-2-arachidonoyl-GPE (P-18:0/20:4)*	Lipid	Plasmalogen	52475	LC/MS Pos Late	100008999	2511	752.559		9547058	7826008		HMDB05779	1.2541	0.7672	0.8096	0.9464	1.261	0.7877	0.94	0.8909	0.5632	0.5311	0.3995	0.582
2368	1-(1-enyl-stearoyl)-2-linoleoyl-GPE (P-18:0/18:2)*	Lipid	Plasmalogen	52748	LC/MS Pos Late	100009225	2633	728.559			24769261		HMDB11376	1.275	0.9635	0.9674	1.2625	1.6095	1.0449	1.0937	1.1646	0.9895	0.8867	0.785	1.051
2367	1-(1-enyl-stearoyl)-2-oleoyl-GPE (P-18:0/18:1)	Lipid	Plasmalogen	52614	LC/MS Pos Late	100008919	2950	730.575	144371-68-6		24769260		HMDB11375	1.2419	0.8587	0.8813	1.3037	1.4344	0.9063	1.0156	0.9767	0.9842	0.8979	0.8462	1.3263
2396	1-(1-enyl-stearoyl)-GPE (P-18:0)*	Lipid	Lysoplasmalogen	39271	LC/MS Pos Late	100003001	1649	466.329						3.5891	3.1424	3.2099	3.9393	3.2263	2.1305	2.4346	3.2152	1.4126	1.2628	1.0955	1.6106
2185	1-arachidonoyl-GPC (20:4n6)*	Lipid	Lysophospholipid	33228	LC/MS Pos Late	100001551	1460	544.34			21403155	C05208	HMDB10395	2.8773	3.5461	3.2125	2.975	2.8949	2.6023	2.9851	2.7766	1.1987	1.5559	1.7616	2.2691
2228	1-arachidonoyl-GPE (20:4n6)*	Lipid	Lysophospholipid	35186	LC/MS Neg	100001571	5874	500.278		42607465	21403171		HMDB11517	3.4668	5.7045	5.6048	6.3025	6.4351	6.5238	6.9807	4.763	2.486	3.9706	6.7559	4.0904
2266	1-arachidonoyl-GPI (20:4)*	Lipid	Lysophospholipid	34214	LC/MS Neg	100001654	5482	619.289					HMDB61690	0.2985	0.8429	0.2985	0.6523	1.2373	1.4157	1.4913	0.5923	0.2985	0.7376	0.2985	0.2985
2420	1-arachidonylglycerol (20:4)	Lipid	Monoacylglycerol	34397	LC/MS Neg	100001433	6250	303.233	35474-99-8	5282281	4445452	C13857	HMDB11549	1.1813	1.272	0.6418	0.8845	0.9657	1.2747	1.2433	1.2558	0.6319	2.2664	2.847	0.5806
304	1-carboxyethylisoleucine	Amino Acid	Leucine, Isoleucine and Valine Metabolism	62558	LC/MS Neg	100020427	2628	202.108						1.1471	0.9997	0.896	0.9261	1.1637	1.0322	0.9461	1.0003	0.8462	1.2561	0.8231	1.1798
268	1-carboxyethylleucine	Amino Acid	Leucine, Isoleucine and Valine Metabolism	62559	LC/MS Neg	100020425	2663	202.108						1.4876	1.2443	1.2112	1.0012	1.2119	1.1451	0.9777	1.0524	0.9988	1.2713	0.8513	1.4132
125	1-carboxyethylphenylalanine	Amino Acid	Phenylalanine Metabolism	62566	LC/MS Neg	100020419	2844	236.093			19276386			1.4751	0.9906	0.9453	0.9125	1.538	1.3078	0.8026	1.0094	1.2346	1.5448	0.8551	1.5068
142	1-carboxyethyltyrosine	Amino Acid	Tyrosine Metabolism	62564	LC/MS Neg	100020421	1846	252.088						1.0151	1.0355	1.0523	1.0281	1.081	0.9965	0.8851	1.0035	0.511	0.7325	0.558	0.745
327	1-carboxyethylvaline	Amino Acid	Leucine, Isoleucine and Valine Metabolism	62562	LC/MS Neg	100020423	2008	188.093						1.404	0.9576	0.9266	0.9297	1.2886	1.0988	0.8036	1.078	1.0424	1.3809	0.8717	1.2987
2439	1-dihomo-linoleoylglycerol (20:2)	Lipid	Monoacylglycerol	35103	LC/MS Neg	100001483	6800	307.264			21403143			1.06	1.2025	0.9637	0.9804	0.8792	0.867	1.0151	1.0435	1.4011	2.6562	2.8126	0.9849
2423	1-docosahexaenoylglycerol (22:6)	Lipid	Monoacylglycerol	35153	LC/MS Neg	100001481	6150	309.222			10477810		HMDB11587	0.6878	0.6374	0.3341	0.4612	0.5429	0.6691	0.6675	0.6128	0.4795	1.2662	1.363	0.2742
2434	1-heptadecenoylglycerol (17:1)*	Lipid	Monoacylglycerol	62449	LC/MS Neg	100020769	6390	267.233			58191491			0.7471	0.9139	0.5296	0.9967	0.6036	0.7519	0.5465	0.9059	0.575	1.1229	1.7586	0.2685
1955	1-linoleoyl-2-arachidonoyl-GPC (18:2/20:4n6)*	Lipid	Phosphatidylcholine (PC)	52710	LC/MS Pos Late	100009131	1969	806.569			24766809		HMDB08147	1.0104	0.8181	0.7751	0.8169	1.0665	0.8439	0.8074	0.832	0.9817	1.0659	0.8947	1.1664
2033	1-linoleoyl-2-arachidonoyl-GPE (18:2/20:4)*	Lipid	Phosphatidylethanolamine (PE)	53189	LC/MS Pos Late	100009222	2030	764.522			24768565		HMDB09102	2.0027	1.2283	1.231	1.237	1.879	1.3772	1.3616	1.1983	1.8893	1.9474	1.4287	2.1089
1952	1-linoleoyl-2-linolenoyl-GPC (18:2/18:3)*	Lipid	Phosphatidylcholine (PC)	53176	LC/MS Pos Late	100009343	1939	780.554			24766802		HMDB08141	1.2229	0.7094	0.8193	0.7094	1.0125	0.7094	0.7249	0.7094	0.855	0.9558	0.7094	0.7094
2167	1-linoleoyl-GPC (18:2)	Lipid	Lysophospholipid	34419	LC/MS Pos Late	100001395	1465	520.34		11988421	10160888	C04100	HMDB10386	1.3729	1.5892	1.515	1.7397	1.3753	1.1862	1.2813	1.4058	0.7923	0.9867	1.1289	1.2211
2217	1-linoleoyl-GPE (18:2)*	Lipid	Lysophospholipid	32635	LC/MS Neg	100001570	5900	476.278		52925130	21403170		HMDB11507	1.8144	2.3553	2.2179	2.9718	3.211	2.591	2.9671	2.1866	1.8364	2.3278	4.3953	2.8814
2254	1-linoleoyl-GPG (18:2)*	Lipid	Lysophospholipid	54885	LC/MS Neg	100009227	5516	507.273						1.0339	1.4012	1.769	2.3497	2.6565	1.3292	1.8106	1.8416	0.9661	0.6329	1.6599	1.1304
2262	1-linoleoyl-GPI (18:2)*	Lipid	Lysophospholipid	36594	LC/MS Neg	100001778	5494	595.289						3.0357	4.3066	5.16	4.1135	7.456	5.9284	6.8175	3.7045	2.3433	3.16	3.6141	1.5458
2245	1-linoleoyl-GPS (18:2)*	Lipid	Lysophospholipid	43676	LC/MS Neg	100004606	5500	520.268						1.6408	2.2204	2.0583	2.9014	3.632	2.2349	2.7409	2.2688	1.2369	1.0066	1.8392	1.2864
2414	1-linoleoylglycerol (18:2)	Lipid	Monoacylglycerol	27447	LC/MS Neg	100001040	6477	279.233	2277-28-3	5283469	4446589			0.9511	1.2244	0.5336	1.2635	0.9736	1.0264	1.1701	1.0549	0.7697	2.2919	3.1549	0.6095
83	1-methyl-4-imidazoleacetate	Amino Acid	Histidine Metabolism	32350	LC/MS Pos Early	100001208	2064	141.066	2625-49-2	75810	68319	C05828	HMDB02820	1.9052	0.8255	1.0857	1.5877	2.4003	1.3089	1.587	1.4765	1.5607	1.3668	1.1012	1.3793
84	1-methyl-5-imidazoleacetate	Amino Acid	Histidine Metabolism	62946	LC/MS Pos Early	100002910	1989	141.066	4200-48-0	6451814	4954265		HMDB04988	3.2122	1.8773	1.879	1.7193	3.0555	2.1704	2.0489	1.8156	2.0922	2.4546	1.5339	2.0479
66	1-methylhistidine	Amino Acid	Histidine Metabolism	30460	LC/MS Pos Early	100001051	2755	170.092	332-80-9	92105	83153	C01152	HMDB00001	0.822	0.7656	0.4259	0.8746	1.5712	0.717	0.6061	1.1406	0.7578	0.9737	0.3787	0.4535
1863	1-myristoyl-2-arachidonoyl-GPC (14:0/20:4)*	Lipid	Phosphatidylcholine (PC)	53195	LC/MS Pos Late	100009139	1914	754.538			24766559		HMDB07883	0.5624	0.3805	0.3172	0.3237	0.6103	0.3903	0.3999	0.4488	0.8384	0.9776	0.7989	1.1906
1859	1-myristoyl-2-palmitoyl-GPC (14:0/16:0)	Lipid	Phosphatidylcholine (PC)	19258	LC/MS Pos Late	100000672	2147	706.538	69525-80-0	129657	114798		HMDB07869	1.2982	0.7278	0.6246	0.8436	1.9305	0.97	0.9268	1.2663	2.8703	2.8874	2.5199	4.5988
2406	1-myristoylglycerol (14:0)	Lipid	Monoacylglycerol	35625	LC/MS Neg	100001618	6353.3	227.202	75685-84-6	79050	71382	C01885	HMDB11561	0.1349	0.0832	0.0696	0.1749	0.1843	0.0994	0.0696	0.1379	0.1886	0.3728	0.362	0.1092
1950	1-oleoyl-2-docosahexaenoyl-GPC (18:1/22:6)*	Lipid	Phosphatidylcholine (PC)	52697	LC/MS Pos Late	100009130	2011	832.585			24766785		HMDB08123	3.6239	2.9487	2.9875	3.1683	4.059	3.1114	3.0904	3.2251	3.1947	3.3065	2.6971	3.4509
2030	1-oleoyl-2-docosahexaenoyl-GPE (18:1/22:6)*	Lipid	Phosphatidylethanolamine (PE)	53209	LC/MS Pos Late	100009220	2119	790.538			24768542			7.1995	4.3995	4.3844	4.4765	7.1321	4.7258	5.0025	4.7718	5.6437	5.9931	4.6669	6.4748
1940	1-oleoyl-2-linoleoyl-GPC (18:1/18:2)*	Lipid	Phosphatidylcholine (PC)	52453	LC/MS Pos Late	100008981	2165	784.585						1.2338	1.0083	0.971	1.0737	1.3386	1.0235	0.9917	1.029	1.4531	1.58	1.4639	1.7626
2024	1-oleoyl-2-linoleoyl-GPE (18:1/18:2)*	Lipid	Phosphatidylethanolamine (PE)	52687	LC/MS Pos Late	100009078	2270	742.538		9546753	7825703		HMDB05349	2.0412	1.4632	1.5368	1.7505	2.1239	1.5314	1.6167	1.5739	2.2614	2.3731	2.352	3.4384
2164	1-oleoyl-GPC (18:1)	Lipid	Lysophospholipid	48258	LC/MS Neg	100001272	6250	596.357	19420-56-5	16081932	17240641		HMDB02815	3.9783	4.3856	6.0928	6.4808	5.3997	3.6904	6.0054	4.8901	3.0417	3.1365	3.2603	3.6335
2215	1-oleoyl-GPE (18:1)	Lipid	Lysophospholipid	35628	LC/MS Pos Late	100001569	1554	480.308	89576-29-4	9547071	7826021		HMDB11506	6.5201	7.1897	7.449	7.5532	6.7092	5.643	6.0018	6.428	4.1714	5.4766	5.7427	6.4647
2260	1-oleoyl-GPI (18:1)*	Lipid	Lysophospholipid	36602	LC/MS Neg	100001777	5599	597.305						2.6187	3.4591	3.6193	2.6901	5.0686	4.1396	6.1892	3.2464	2.4385	3.2092	4.4368	2.0108
2413	1-oleoylglycerol (18:1)	Lipid	Monoacylglycerol	21184	LC/MS Neg	100000924	6650	281.249	111-03-5	5283468	4446588		HMDB11567	0.8562	0.8117	1.4257	0.7049	0.7288	0.8299	1.272	0.6676	0.8961	1.662	2.4363	1.3572
1905	1-palmitoleoyl-2-linolenoyl-GPC (16:1/18:3)*	Lipid	Phosphatidylcholine (PC)	53180	LC/MS Pos Late	100009345	1850	754.538			24766677		HMDB08008	2.421	1.749	1.7238	1.7798	2.2296	1.7534	1.6167	1.7111	2.2544	2.1776	2.0178	2.7451
1904	1-palmitoleoyl-2-linoleoyl-GPC (16:1/18:2)*	Lipid	Phosphatidylcholine (PC)	52683	LC/MS Pos Late	100009075	2003	756.554			24766675		HMDB08006	0.453	0.3977	0.406	0.4038	0.4416	0.3797	0.3551	0.3713	0.4166	0.4279	0.3672	0.5584
2155	1-palmitoleoyl-GPC (16:1)*	Lipid	Lysophospholipid	33230	LC/MS Pos Late	100001511	1450	494.324		24779461	21403152		HMDB10383	2.6448	3.6469	3.5343	3.801	2.6223	2.3765	2.7451	2.8248	0.9	1.1862	1.1197	1.3883
2410	1-palmitoleoylglycerol (16:1)*	Lipid	Monoacylglycerol	52431	LC/MS Neg	100008952	6094	253.217					HMDB11565	1.4678	1.3843	0.8844	1.3513	1.0563	1.1351	1.476	1.2463	0.6467	2.0165	1.9358	0.8361
1893	1-palmitoyl-2-arachidonoyl-GPC (16:0/20:4n6)	Lipid	Phosphatidylcholine (PC)	52462	LC/MS Pos Late	100008914	2091	782.569	35418-58-7	10747814	8923140		HMDB07982	0.1624	0.1609	0.149	0.1485	0.1711	0.152	0.1344	0.1335	0.1136	0.1369	0.1102	0.1425
2001	1-palmitoyl-2-arachidonoyl-GPE (16:0/20:4)*	Lipid	Phosphatidylethanolamine (PE)	52464	LC/MS Pos Late	100008990	2198	740.522		9546800	7825750		HMDB05323	0.4489	0.3625	0.3495	0.2897	0.4304	0.309	0.3485	0.3066	0.3452	0.3707	0.3029	0.5331
1899	1-palmitoyl-2-docosahexaenoyl-GPC (16:0/22:6)	Lipid	Phosphatidylcholine (PC)	52610	LC/MS Pos Late	100008915	2023	806.569	59403-54-2	6441886	4946007		HMDB07991	0.1211	0.1067	0.1103	0.115	0.1346	0.1051	0.1064	0.1116	0.0788	0.0765	0.0638	0.08
2003	1-palmitoyl-2-docosahexaenoyl-GPE (16:0/22:6)*	Lipid	Phosphatidylethanolamine (PE)	52465	LC/MS Pos Late	100008991	2119	764.522		9546799	7825749		HMDB05324	0.2671	0.2238	0.1964	0.1487	0.2639	0.2034	0.1872	0.2233	0.1865	0.1875	0.1571	0.1936
1882	1-palmitoyl-2-linoleoyl-GPC (16:0/18:2)	Lipid	Phosphatidylcholine (PC)	42446	LC/MS Pos Late	1537	2160	758.569	40811-94-7	5287971	4450224		HMDB07973	0.1969	0.164	0.154	0.1685	0.2104	0.163	0.149	0.1605	0.199	0.2014	0.1816	0.2395
1998	1-palmitoyl-2-linoleoyl-GPE (16:0/18:2)	Lipid	Phosphatidylethanolamine (PE)	42449	LC/MS Pos Late	100001870	2275	716.522		9546747	7825697		HMDB05322	0.2075	0.1605	0.1694	0.1925	0.2253	0.1609	0.1604	0.1681	0.174	0.1783	0.1643	0.2577
1879	1-palmitoyl-2-oleoyl-GPC (16:0/18:1)	Lipid	Phosphatidylcholine (PC)	52461	LC/MS Pos Late	1539	2358	760.585	26853-31-6;26853-31-6	6436017	4940699		HMDB07972	0.2043	0.168	0.1795	0.1702	0.207	0.1579	0.1407	0.154	0.1597	0.1681	0.1579	0.2161
1997	1-palmitoyl-2-oleoyl-GPE (16:0/18:1)	Lipid	Phosphatidylethanolamine (PE)	19263	LC/MS Pos Late	1526	2509	718.538	26662-94-2	5283496	4446615		HMDB05320	0.159	0.1298	0.1371	0.1746	0.1711	0.1371	0.1372	0.154	0.1439	0.1521	0.1443	0.2331
2096	1-palmitoyl-2-oleoyl-GPI (16:0/18:1)*	Lipid	Phosphatidylinositol (PI)	52669	LC/MS Polar	100009066	893	835.534			24767668		HMDB09783	0.5134	0.391	0.4664	0.3572	0.7873	0.5478	0.7347	0.5946	1.0105	0.8811	0.9185	1.0344
1876	1-palmitoyl-2-palmitoleoyl-GPC (16:0/16:1)*	Lipid	Phosphatidylcholine (PC)	52470	LC/MS Pos Late	100008984	2160	732.554					HMDB07969	0.3591	0.2646	0.2445	0.2596	0.3603	0.2674	0.2455	0.2626	0.7157	0.7139	0.7009	1.0426
1877	1-palmitoyl-2-stearoyl-GPC (16:0/18:0)	Lipid	Phosphatidylcholine (PC)	52616	LC/MS Pos Late	100008921	2653	762.601	59403-51-9		24766643		HMDB07970	0.3229	0.2398	0.2356	0.2594	0.3918	0.2715	0.195	0.2201	0.2312	0.2309	0.1849	0.3075
2153	1-palmitoyl-GPC (16:0)	Lipid	Lysophospholipid	33955	LC/MS Pos Late	100001263	1525	496.34	17364-16-8	86554	78064		HMDB10382	1.742	2.0788	2.0467	2.3379	1.4178	1.321	1.3641	1.6614	0.5712	0.6411	0.5998	0.7829
2206	1-palmitoyl-GPE (16:0)	Lipid	Lysophospholipid	35631	LC/MS Pos Late	100001567	1544	454.293	53862-35-4	9547069	7826019		HMDB11503	1.3906	1.4901	1.5069	1.6402	1.4235	1.1032	1.153	1.2352	0.5553	0.6987	0.6676	0.826
85	1-ribosyl-imidazoleacetate*	Amino Acid	Histidine Metabolism	61868	LC/MS Pos Early	100001668	2006	259.092	29605-99-0	5117448	4292299	C05131	HMDB02331	3.3122	1.5496	1.3134	1.0058	3.3912	1.9735	1.7195	1.5682	1.6726	2.056	1.2765	1.6329
1926	1-stearoyl-2-arachidonoyl-GPC (18:0/20:4)	Lipid	Phosphatidylcholine (PC)	42450	LC/MS Pos Late	100001869	2300	810.601	35418-59-8	16219824	17347139		HMDB08048	0.6511	0.591	0.6012	0.59	0.6405	0.4162	0.5427	0.503	0.4184	0.5242	0.464	0.5848
2018	1-stearoyl-2-arachidonoyl-GPE (18:0/20:4)	Lipid	Phosphatidylethanolamine (PE)	52447	LC/MS Pos Late	100008977	2424	768.554		5289133	4451158		HMDB09003	1.1139	0.7365	0.7324	0.9035	1.1022	0.8481	0.8265	0.7313	0.7821	0.7713	0.6493	0.9872
2115	1-stearoyl-2-arachidonoyl-GPI (18:0/20:4)	Lipid	Phosphatidylinositol (PI)	52449	LC/MS Polar	100000616	870	885.549	383907-33-3		21403055		HMDB09815	0.2918	0.2466	0.2652	0.2063	0.3477	0.3102	0.3298	0.2521	0.2174	0.276	0.2042	0.1918
1932	1-stearoyl-2-docosahexaenoyl-GPC (18:0/22:6)	Lipid	Phosphatidylcholine (PC)	52611	LC/MS Pos Late	100008916	2197	834.601	59403-52-0				HMDB08057	0.79	0.7299	0.6777	0.6809	0.8513	0.7067	0.6545	0.6774	0.5408	0.5778	0.5093	0.5801
2022	1-stearoyl-2-docosahexaenoyl-GPE (18:0/22:6)*	Lipid	Phosphatidylethanolamine (PE)	52466	LC/MS Pos Late	100008992	2317	792.554		9546798	7825748		HMDB05334	0.6598	0.3101	0.3767	0.5115	0.823	0.4378	0.4167	0.5092	0.5153	0.5222	0.3805	0.5115
1918	1-stearoyl-2-linoleoyl-GPC (18:0/18:2)*	Lipid	Phosphatidylcholine (PC)	52452	LC/MS Pos Late	100008980	2380	786.601					HMDB08039	0.6069	0.4879	0.4727	0.5387	0.6766	0.4906	0.4673	0.5374	0.6483	0.6379	0.5777	0.7002
2013	1-stearoyl-2-linoleoyl-GPE (18:0/18:2)*	Lipid	Phosphatidylethanolamine (PE)	52446	LC/MS Pos Late	100008976	2522	744.554		9546749	7825699		HMDB08994	1.0079	0.7185	0.7459	0.9297	1.0529	0.7744	0.8203	0.8499	0.8527	0.8547	0.7631	1.1647
2104	1-stearoyl-2-linoleoyl-GPI (18:0/18:2)	Lipid	Phosphatidylinositol (PI)	52468	LC/MS Polar	100008994	910	861.55			24767694		HMDB09809	1.6844	1.2131	1.2942	1.2125	2.1507	1.4515	1.8393	1.367	1.6587	1.5174	1.2209	1.297
2070	1-stearoyl-2-linoleoyl-GPS (18:0/18:2)	Lipid	Phosphatidylserine (PS)	53009	LC/MS Pos Late	100000642	2689	788.544	322647-11-0	9547091	7826041			0.749	0.344	0.4285	0.713	0.8845	0.432	0.5788	0.6938	0.6397	0.3728	0.423	0.6984
1915	1-stearoyl-2-oleoyl-GPC (18:0/18:1)	Lipid	Phosphatidylcholine (PC)	52438	LC/MS Pos Late	100008904	2644	788.616	56421-10-4		24766704		HMDB08038	0.6724	0.6504	0.6326	0.6553	0.7071	0.6261	0.5657	0.6108	0.7985	0.9478	0.8767	1.0551
2010	1-stearoyl-2-oleoyl-GPE (18:0/18:1)	Lipid	Phosphatidylethanolamine (PE)	42448	LC/MS Pos Late	100001856	2858	746.569					HMDB08993	0.802	0.6099	0.6274	0.9178	0.9158	0.7026	0.712	0.7146	0.9392	0.8498	0.8206	1.3712
2089	1-stearoyl-2-oleoyl-GPG (18:0/18:1)	Lipid	Phosphatidylglycerol (PG)	52623	LC/MS Polar	100001866	717	775.549	322647-48-3					1.2401	1.2835	1.4637	1.2319	1.1039	1.0206	0.9822	0.8611	1.2151	1.7064	1.3579	1.5303
2069	1-stearoyl-2-oleoyl-GPS (18:0/18:1)	Lipid	Phosphatidylserine (PS)	19265	LC/MS Pos Late	100000639	3000	790.559		9547087	7826037		HMDB10163	0.7585	0.2634	0.1699	0.5157	0.5782	0.1699	0.4259	0.5523	0.4098	0.4899	0.2729	0.5272
2162	1-stearoyl-GPC (18:0)	Lipid	Lysophospholipid	33961	LC/MS Pos Late	100001271	1606	524.371	19420-57-6	497299	435389		HMDB10384	3.4971	3.6691	3.5624	4.1393	3.023	2.1936	2.6783	3.2868	1.1374	1.1944	1.0837	1.4535
2213	1-stearoyl-GPE (18:0)	Lipid	Lysophospholipid	42398	LC/MS Pos Late	100001461	1626	482.324	69747-55-3	9547068	7826018		HMDB11130	2.3936	2.2765	2.2916	2.5392	2.3554	1.7332	1.9097	2.0706	1.1435	1.2207	1.0935	1.4768
2250	1-stearoyl-GPG (18:0)	Lipid	Lysophospholipid	34437	LC/MS Neg	100001462	5816	511.304			21403138			4.6051	5.8064	5.7474	7.5222	5.6138	5.0581	6.5412	5.7633	2.5945	3.4134	5.6122	3.5047
2258	1-stearoyl-GPI (18:0)	Lipid	Lysophospholipid	19324	LC/MS Neg	100000656	5794	599.32	796963-93-4		21403067		HMDB61696	1.2437	1.1879	1.6653	2.1454	1.5395	1.7353	1.9201	1.4625	0.8675	1.1622	1.6669	1.024
2242	1-stearoyl-GPS (18:0)*	Lipid	Lysophospholipid	45966	LC/MS Pos Late	100004327	1634	526.314		9547101	7826051			3.4564	5.7305	4.6866	5.5196	2.7221	3.9936	3.1217	2.409	1.3269	2.0862	2.205	1.5285
1256	10-heptadecenoate (17:1n7)	Lipid	Long Chain Fatty Acid	33971	LC/MS Neg	100001278	5555	267.233	29743-97-3	5312435	4471860		HMDB60038	0.3894	0.5783	0.4586	0.7154	0.6243	0.5167	0.5409	0.5244	0.2885	0.3134	0.4774	0.2664
1268	10-nonadecenoate (19:1n9)	Lipid	Long Chain Fatty Acid	33972	LC/MS Neg	100001277	5780	295.264	73033-09-7	5312513	4471938		HMDB13622	0.799	1.1108	0.8984	1.3847	1.2318	1.0389	1.0937	1.004	0.6866	0.7413	1.1286	0.6496
1753	12-HETE	Lipid	Eicosanoid	37536	LC/MS Neg	100002167	5326	319.228	71030-37-0;73837-14-6	5312983	21509475		HMDB06111	3.8798	3.6714	3.101	5.6816	4.4383	3.2958	2.7851	4.5558	3.2041	3.7671	4.2097	3.7042
1759	12-HHTrE	Lipid	Eicosanoid	57393	LC/MS Neg	1261	5175	279.197	54397-84-1	5283141	4446265	C20388	HMDB12535	1.5179	1.3255	1.4929	4.7062	1.4415	1.6718	1.7524	3.1017	1	1.2553	1.2878	1.5516
1648	13-HODE + 9-HODE	Lipid	Fatty Acid, Monohydroxy	37752	LC/MS Neg	100002196	5275	295.228		43013				2.3036	1.5438	1.5152	2.3051	1.6878	1.3353	1.2022	1.9948	1.3472	1.7584	1.7497	1.7927
3581	2'-deoxyadenosine	Nucleotide	Purine Metabolism, Adenine containing	1553	LC/MS Pos Early	211	2252	252.109	16373-93-6	13730	13135	C00559	HMDB00101	0.4174	0.4163	0.3498	0.3394	0.2753	0.2834	0.2394	0.3094	0.278	0.3237	0.2039	0.3099
3579	2'-deoxyadenosine 5'-monophosphate	Nucleotide	Purine Metabolism, Adenine containing	46333	LC/MS Neg	100000485	1315	330.061	653-63-4	12599	601	C00360	HMDB00905	5.0889	2.7953	2.9147	3.6594	3.7755	2.3706	2.4626	3.4146	2.9053	2.4156	1.6292	3.6462
3669	2'-deoxycytidine	Nucleotide	Pyrimidine Metabolism, Cytidine containing	15949	LC/MS Pos Early	100000125	2193	228.098	951-77-9	13711	13117	C00881	HMDB00014	0.0865	0.6322	0.6383	0.071	0.071	0.6749	0.4982	0.071	0.071	0.9445	0.8994	0.1663
3667	2'-deoxycytidine 5'-monophosphate	Nucleotide	Pyrimidine Metabolism, Cytidine containing	533	LC/MS Pos Early	298	975	308.064	1032-65-1	13945	5414501	C00239	HMDB01202	1.0399	1.0189	0.9683	0.8906	1.1708	0.9941	1.0059	0.931	1.1478	1.6378	1.3767	1.1739
3543	2'-deoxyinosine	Nucleotide	Purine Metabolism, (Hypo)Xanthine/Inosine containing	15076	LC/MS Neg	100000135	1688	251.079	890-38-0	65058	58569	C05512	HMDB00071	0.2935	0.2935	0.2935	0.2935	0.2935	0.2935	0.2935	0.2935	0.2935	0.2935	0.2935	0.2935
3644	2'-deoxyuridine	Nucleotide	Pyrimidine Metabolism, Uracil containing	1412	LC/MS Neg	536	1586	111.02	951-78-0	13712	13118	C00526	HMDB00012	1.4797	0.8799	1.0118	0.941	1.9146	1.1241	1.0817	1.3906	1.3357	0.9882	0.878	1.3407
3632	2'-O-methyluridine	Nucleotide	Pyrimidine Metabolism, Uracil containing	57655	LC/MS Neg	100010896	1831	257.078	2140-76-3	102212	92343			2.3185	2.1041	2.2966	1.9789	2.5444	2.4004	2.3	2.4355	1.664	2.2289	1.7618	2.2763
2430	2-arachidonoylglycerol (20:4)	Lipid	Monoacylglycerol	19266	LC/MS Neg	100000584	6170	303.233	53847-30-6	5282280	4445451	C13856	HMDB04666	0.884	0.7548	0.3936	0.66	0.5938	0.6449	0.729	0.578	0.6372	1.8294	1.8985	0.5043
2432	2-docosahexaenoylglycerol (22:6)*	Lipid	Monoacylglycerol	48675	LC/MS Neg	100006352	6050	309.222			24765781		HMDB11557	0.6249	0.6094	0.2924	0.404	0.3175	0.4849	0.5497	0.4559	0.5677	1.378	1.2372	0.3668
2435	2-heptadecenoylglycerol (17:1)*	Lipid	Monoacylglycerol	62448	LC/MS Neg	100020770	6284	267.233						0.2776	0.6001	0.2776	0.3811	0.2776	0.633	0.363	0.5169	0.4836	0.7655	1.6345	0.3119
330	2-hydroxy-3-methylvalerate	Amino Acid	Leucine, Isoleucine and Valine Metabolism	36746	LC/MS Neg	100001541	1800	131.071	488-15-3	164623	144317		HMDB00317	0.6433	0.6433	0.6433	0.6433	0.6433	0.6433	0.6433	0.6433	1	3.0861	0.6433	4.8356
1395	2-hydroxyadipate	Lipid	Fatty Acid, Dicarboxylate	31934	LC/MS Polar	100001153	3000	161.046	18294-85-4	193530	167943	C02360	HMDB00321	1.9652	1.178	1.1206	0.9091	1.522	1.0401	0.9599	1.0638	1.1839	0.7695	0.8338	1.7591
462	2-hydroxybutyrate/2-hydroxyisobutyrate	Amino Acid	Glutathione Metabolism	52281	LC/MS Polar	100008928	1258	103.04						3.1483	2.1228	1.8591	1.7131	2.8429	2.0894	1.9561	2.0539	2.3796	1.764	1.713	2.5556
1612	2-hydroxydecanoate	Lipid	Fatty Acid, Monohydroxy	42489	LC/MS Neg	100004089	4840	187.134	5393-81-7	21488	20195			0.9785	0.8738	0.6326	1.4135	1.8873	0.6326	0.6326	1.1338	0.9218	0.6326	0.6326	1.1426
1391	2-hydroxyglutarate	Lipid	Fatty Acid, Dicarboxylate	37253	LC/MS Pos Early	100002070	958	131.034	40951-21-1	43	42	C02630	HMDB00606	0.0421	0.0387	0.0331	0.0323	0.0439	0.0285	0.0257	0.0334	0.355	0.4686	0.285	0.4051
1617	2-hydroxystearate	Lipid	Fatty Acid, Monohydroxy	17945	LC/MS Neg	1239	5695	299.259	629-22-1	69417	62625	C03045		0.6574	0.5215	0.4456	2.4728	1.3379	0.6319	0.9254	1.8326	0.5147	0.3095	0.4578	0.3192
2429	2-linoleoylglycerol (18:2)	Lipid	Monoacylglycerol	32506	LC/MS Neg	100000987	6250	279.233	3443-82-1	5365676	4517636		HMDB11538	0.6448	0.7132	0.3897	0.5106	0.5085	0.7474	0.541	0.5067	0.6902	1.6643	2.4754	0.5631
308	2-methylbutyrylcarnitine (C5)	Amino Acid	Leucine, Isoleucine and Valine Metabolism	45095	LC/MS Pos Early	100001509	3050	246.17	31023-25-3	6426901	4932320		HMDB00378	1.5183	1.1239	1.1634	1.0622	1.1719	0.9872	1.1459	1.138	0.7677	1.0128	0.702	0.8492
1214	2-methylcitrate/homocitrate	Energy	TCA Cycle	52282	LC/MS Neg	100008929	575	205.035						0.7681	0.5443	0.573	0.5443	0.5443	0.5443	0.5443	0.5443	0.5443	0.5443	0.5443	0.5443
2424	2-myristoylglycerol (14:0)	Lipid	Monoacylglycerol	34383	LC/MS Neg	100001408	6230	227.202	27214-38-6	137938	121585		HMDB11530	0.0389	0.0389	0.0573	0.1022	0.1235	0.0389	0.0389	0.0389	0.0623	0.0389	0.0701	0.0389
2428	2-oleoylglycerol (18:1)	Lipid	Monoacylglycerol	21232	LC/MS Neg	100000943	6500	281.249	3443-84-3	5319879	4478086		HMDB11537	0.5508	0.6679	0.7321	0.416	0.5029	0.4945	0.7046	0.5517	0.6664	1.8983	2.3236	0.9974
386	2-oxoarginine*	Amino Acid	Urea cycle; Arginine and Proline Metabolism	55072	LC/MS Pos Early	100002784	1760	174.087	3715-10-04	558	542	C03771	HMDB04225	0.4017	0.2415	0.2261	0.2493	0.4213	0.2671	0.2485	0.2613	0.3943	0.4358	0.3691	0.3626
2156	2-palmitoleoyl-GPC (16:1)*	Lipid	Lysophospholipid	35819	LC/MS Pos Late	100001561	1425	494.324			21403164		HMDB10383	0.8814	0.9892	1.1314	1.062	0.8225	0.7047	0.737	0.7098	0.526	0.6055	0.6402	0.8553
2426	2-palmitoleoylglycerol (16:1)*	Lipid	Monoacylglycerol	52432	LC/MS Neg	100008953	6016	253.217					HMDB11565	0.785	1.0998	0.4324	1.0375	0.4043	0.5704	0.6659	0.7462	0.535	1.2895	1.227	0.7785
2154	2-palmitoyl-GPC (16:0)*	Lipid	Lysophospholipid	35253	LC/MS Neg	100001562	6215	570.341		15061532	21403165		HMDB61702	1.0012	1.2881	1.3414	1.8441	1.7274	1.2496	1.4905	1.1185	0.7011	0.538	0.9974	0.6562
1002	2-phosphoglycerate	Carbohydrate	Glycolysis, Gluconeogenesis, and Pyruvate Metabolism	35629	LC/MS Polar	100000093	4550	184.986	70195-25-4	59	13766841	C00631	HMDB03391	47.1058	25.4918	27.1092	28.9553	55.5609	26.0545	31.346	31.247	30.7609	19.5567	21.9629	22.3769
2214	2-stearoyl-GPE (18:0)*	Lipid	Lysophospholipid	41220	LC/MS Neg	100003901	6350	480.31			24769218		HMDB11129	2.4744	1.9029	2.2439	3.1659	3.7146	2.4241	2.8933	2.5845	1.2807	1	1.8391	2.107
3737	3'-dephospho-acetyl-CoA	Cofactors and Vitamins	Pantothenate and CoA Metabolism	54675	LC/MS Neg	100010805	2313	728.152		193680	168079			6.2016	4.9064	5.117	9.4943	6.9536	4.7549	4.4218	4.735	5.6792	5.9542	5.1776	11.8031
3736	3'-dephosphocoenzyme A	Cofactors and Vitamins	Pantothenate and CoA Metabolism	18289	LC/MS Neg	100000138	2013	686.142	3633-59-8	444485	392407	C00882	HMDB01373	25.5028	44.1291	47.2758	24.1643	21.6108	36.9222	34.8299	24.4341	16.6574	41.2413	26.5984	24.5245
153	3-(4-hydroxyphenyl)lactate	Amino Acid	Tyrosine Metabolism	32197	LC/MS Neg	240	1379	181.051	6482-98-0	9378	9010	C03672	HMDB00755	0.229	0.0795	0.0633	0.1166	0.1987	0.0847	0.0611	0.1242	0.2233	0.117	0.0711	0.3171
384	3-amino-2-piperidone	Amino Acid	Urea cycle; Arginine and Proline Metabolism	62853	LC/MS Pos Early	100020361	2065	115.087	1892-22-4	5200225	4371576		HMDB00323	0.5131	0.5131	0.5131	0.5131	0.5131	0.5131	0.5131	0.5131	0.5131	0.5131	0.5131	0.5131
3684	3-aminoisobutyrate	Nucleotide	Pyrimidine Metabolism, Thymine containing	1566	LC/MS Pos Early	1114	2190	104.071	10569-72-9;214139-20-5	64956	58481	C05145	HMDB03911	1.6214	1.491	1.2366	1.2497	1.9523	1.231	1.8712	1.2861	1.0589	0.8714	1.2041	1.4222
4060	3-formylindole	Xenobiotics	Food Component/Plant	62863	LC/MS Pos Early	100020219	2736	146.06		10256	9838	C08493	HMDB29737	0.1809	0.0927	0.1096	0.1218	0.2292	0.1098	0.1147	0.1423	0.1362	0.115	0.0966	0.1571
2684	3-hydroxy-3-methylglutarate	Lipid	Mevalonate Metabolism	531	LC/MS Polar	112	2850	161.046	503-49-1	1662	4573695	C03761	HMDB00355	7.793	4.9756	5.3243	5.0286	7.7865	4.7333	3.9493	6.0077	5.6465	4.5404	3.3292	5.6328
1590	3-hydroxybutyrate (BHBA)	Lipid	Ketone Bodies	542	LC/MS Polar	254	1444	103.04	625-72-9	441	428	C01089	HMDB00357	2.4378	0.8661	0.8031	0.9126	2.3695	1.0659	1	1.1	3.7915	2.2694	1.7407	2.5695
1526	3-hydroxybutyrylcarnitine (2)	Lipid	Fatty Acid Metabolism(Acyl Carnitine)	52984	LC/MS Pos Early	100009271	2340	248.149					HMDB13127	1.4899	1	0.959	0.892	1.3935	1.1008	0.9579	1.0286	0.8191	0.8191	0.8191	0.8191
334	3-hydroxyisobutyrate	Amino Acid	Leucine, Isoleucine and Valine Metabolism	1549	LC/MS Polar	111	1619	103.04	2068-83-9	87	10140307	C06001	HMDB00336	1.5273	0.9423	0.9218	0.7406	1.6228	0.8342	1.047	1.442	1.4217	1.3077	0.953	1.2135
2522	3-ketosphinganine	Lipid	Sphingolipid Synthesis	34381	LC/MS Pos Late	100001436	1400	300.29	18944-28-0	631	611	C02934	HMDB01480	1.5521	0.9019	0.9978	1.1805	1.4944	1.0917	0.8947	0.9715	1.3022	1.0383	0.9591	1.298
329	3-methyl-2-oxobutyrate	Amino Acid	Leucine, Isoleucine and Valine Metabolism	44526	LC/MS Neg	100000936	1465	115.04	3715-29-5	49	48	C00141	HMDB00019	0.2014	0.1114	0.0961	0.0913	0.2066	0.1347	0.0919	0.1121	0.1234	0.1293	0.0824	0.103
305	3-methyl-2-oxovalerate	Amino Acid	Leucine, Isoleucine and Valine Metabolism	15676	LC/MS Neg	100000036	2064.2	129.056	1460-34-0;51829-07-3	47	46	C00671	HMDB03736	0.2699	0.1785	0.1521	0.1386	0.3034	0.2044	0.147	0.1649	0.1912	0.1848	0.1242	0.1544
288	3-methylglutaconate	Amino Acid	Leucine, Isoleucine and Valine Metabolism	38667	LC/MS Polar	100002458	2700	143.035	5746-90-7	1551553	1267861		HMDB00522	1.3962	1.2385	1.2131	1.021	1.3623	1.0847	0.9743	0.989	1	1.1319	0.8006	1.1878
67	3-methylhistidine	Amino Acid	Histidine Metabolism	15677	LC/MS Pos Early	100000042	2670	170.092	368-16-1	64969	58494	C01152	HMDB00479	1.3587	0.7993	0.7907	0.6644	1.3197	0.8299	0.8197	0.8694	0.8816	0.8491	0.5487	0.8554
1003	3-phosphoglycerate	Carbohydrate	Glycolysis, Gluconeogenesis, and Pyruvate Metabolism	1414	LC/MS Neg	132	583	184.986	80731-10-8	724	10669764	C00597	HMDB00807	10.3733	5.0336	5.7503	4.8849	12.2033	5.3452	6.0874	6.4294	5.2925	4.8429	3.9767	3.98
447	4-guanidinobutanoate	Amino Acid	Guanidino and Acetamido Metabolism	15681	LC/MS Pos Early	100000096	2320	146.092	463-003;463-00-3	500	486	C01035	HMDB03464	5.181	3.607	3.3135	3.1948	4.17	2.8757	2.5674	3.1287	3.0034	3.8517	2.7828	3.8418
47	4-hydroxyglutamate	Amino Acid	Glutamate Metabolism	40499	LC/MS Pos Early	100002544	1141	164.055	2485-33-8	439902	388936	C03079	HMDB01344	1.4174	1.2321	1.2816	1.1459	1.6036	1.3364	1	1.1672	0.7057	0.7832	0.6809	0.9101
150	4-hydroxyphenylpyruvate	Amino Acid	Tyrosine Metabolism	1669	LC/MS Neg	1141	1690	179.035	156-39-8	979	954	C01179	HMDB00707	0.1243	0.0129	0.0172	0.0282	0.1766	0.0337	0.0318	0.0526	0.0951	0.0272	0.0194	0.0371
86	4-imidazoleacetate	Amino Acid	Histidine Metabolism	32349	LC/MS Pos Early	100001207	2055	127.05	645-65-8	96215	86856	C02835	HMDB02024	1.0238	0.331	0.3014	0.4854	1	0.303	0.2823	0.5073	0.406	0.3021	0.2203	0.2873
270	4-methyl-2-oxopentanoate	Amino Acid	Leucine, Isoleucine and Valine Metabolism	22116	LC/MS Neg	100000551	2170	129.056	816-66-0	70	69	C00233	HMDB00695	0.1736	0.1121	0.1002	0.0922	0.1932	0.1248	0.0877	0.1078	0.1129	0.1086	0.0758	0.0959
48	4-methylglutamate	Amino Acid	Glutamate Metabolism	32443	LC/MS Pos Early	100001128	2050	162.076	31137-74-3	5365	86558	C06234		37.5136	30.9041	28.3264	29.8194	36.1083	29.1995	24.947	25.4409	18.7437	21.735	14.6745	19.4911
3631	5,6-dihydrouridine	Nucleotide	Pyrimidine Metabolism, Uracil containing	61833	LC/MS Neg	100001425	1119	245.078	5627-05-04	94312	85115			1.4369	0.691	1.3095	0.6958	0.962	0.733	1.2357	0.7396	0.7473	0.8856	0.7323	1.5135
105	5-hydroxylysine	Amino Acid	Lysine Metabolism	15685	LC/MS Pos Early	100000054	2790	163.108	13204-98-3	1029	1002	C16741	HMDB00450	1.8967	1.0187	0.8873	0.7044	1.2089	1.221	1.0073	0.6005	0.7373	0.9927	0.6776	1.0219
437	5-methylthioadenosine (MTA)	Amino Acid	Polyamine Metabolism	1419	LC/MS Pos Early	212	2752	298.097	2457-80-9	439176	388321	C00170	HMDB01173	4.7795	3.9422	3.5402	3.9751	5.0879	4.3044	3.8822	4.1722	3.035	3.7592	2.6064	3.1382
3633	5-methyluridine (ribothymidine)	Nucleotide	Pyrimidine Metabolism, Uracil containing	35136	LC/MS Neg	100001446	1778.1	257.078	1463-10-1	445408	393058		HMDB00884	1.317	1.1529	1.1873	1.1856	1.2464	1.0584	1.07	1.02	0.7321	1	0.6694	0.8918
459	5-oxoproline	Amino Acid	Glutathione Metabolism	1494	LC/MS Neg	1021	738.5	128.035	98-79-3	7405	7127	C01879	HMDB00267	1.9005	1.1474	1.1992	1.0376	2.2145	1.2078	1.19	1.1063	1.1926	1.1192	0.9002	1.4689
1012	6-phosphogluconate	Carbohydrate	Pentose Phosphate Pathway	15442	LC/MS Neg	100000341	583.9	275.017	921-62-0;53411-70-4	91493	82615	C00345	HMDB01316	3.1502	0.754	1.2182	0.2429	1.4212	0.5513	0.7818	1.3707	2.2617	0.5351	0.636	0.5862
2701	7-dehydrocholesterol	Lipid	Sterol	1099	LC/MS Pos Late	264	2467	367.336	434-16-2	439423	388534	C01164	HMDB00032	0.8385	0.488	1.3008	0.9402	1.0863	0.8168	0.7904	0.488	0.7877	1.7838	0.7106	0.488
2743	7-hydroxycholesterol (alpha or beta)	Lipid	Sterol	47890	LC/MS Pos Late	100005999	1930	367.336		107722			HMDB06119	0.3317	0.3317	0.3317	0.3317	0.3317	0.3317	0.3555	0.3737	0.3317	0.3317	0.3317	0.3317
3597	7-methylguanine	Nucleotide	Purine Metabolism, Guanine containing	35114	LC/MS Neg	100001456	1729.7	164.058	578-76-7	11361	10883	C02242	HMDB00897	1.5868	1.1333	1.0368	1.0976	1.1274	0.9721	0.8869	1	1.1217	1.5626	0.9244	1.1759
1523	acetylcarnitine (C2)	Lipid	Fatty Acid Metabolism(Acyl Carnitine)	32198	LC/MS Pos Early	100000802	2282	204.123	5080-50-2	1	5406074	C02571	HMDB00201	1.2324	0.9872	0.9674	1.2016	1.3704	1.0734	1.1884	1.5213	1.2007	0.9865	0.9503	1.211
1591	acetylcholine	Lipid	Neurotransmitter	18790	LC/MS Pos Early	1749	2220	146.118	60-32-1			C01996	HMDB00895	0.3489	1.4793	1.4055	0.9316	0.2802	1.14	1.1531	0.4815	0.3593	0.9693	0.918	1.0029
1216	acetylphosphate	Energy	Oxidative Phosphorylation	15488	LC/MS Polar	1211	4013.9	138.98	94249-01-1	186	181	C00227	HMDB01494	1.2277	0.4275	0.6739	0.5599	1.567	0.5155	0.9211	0.8985	0.7955	0.5821	0.5115	0.541
3561	adenine	Nucleotide	Purine Metabolism, Adenine containing	554	LC/MS Pos Early	880	2221	136.062	73-24-5	190	185	C00147	HMDB00034	0.8124	0.851	0.7258	0.6582	0.8639	0.7447	0.6837	0.6675	0.5943	0.7601	0.5963	0.5629
3560	adenosine	Nucleotide	Purine Metabolism, Adenine containing	555	LC/MS Pos Early	798	2169	268.104	58-61-7	60961	54923	C00212	HMDB00050	0.8248	0.9794	1.0112	0.9534	0.9966	0.9399	1.0873	0.8637	0.7068	1.0326	1.0985	0.9188
3556	adenosine 3',5'-cyclic monophosphate (cAMP)	Nucleotide	Purine Metabolism, Adenine containing	2831	LC/MS Neg	207	1952.2	328.045	60-92-4	6076	268	C00575	HMDB00058	0.4326	0.122	0.2376	0.122	0.3952	0.1839	0.122	0.3518	0.3738	0.2894	0.122	0.5614
3552	adenosine 5'-diphosphate (ADP)	Nucleotide	Purine Metabolism, Adenine containing	3108	LC/MS Neg	208	680	426.022	20398-34-9	6022	5800	C00008	HMDB01341	1.303	0.7823	0.6585	1.2024	1.7985	0.8359	0.8812	0.9979	0.7206	0.3115	0.7709	0.7699
3727	adenosine 5'-diphosphoribose (ADP-ribose)	Cofactors and Vitamins	Nicotinate and Nicotinamide Metabolism	558	LC/MS Neg	215	920	558.064	68414-18-6	192	3674071	C00301	HMDB01178	1.3619	1.0967	1.0727	1.5803	2.0577	1.1762	1.124	1.6819	1.1496	1.7732	1	1.4829
3553	adenosine 5'-monophosphate (AMP)	Nucleotide	Purine Metabolism, Adenine containing	32342	LC/MS Pos Early	209	1013	348.07	149022-20-8	6083	10239183	C00020	HMDB00045	2.9046	2.3802	2.4007	2.5828	3.0842	2.3063	2.4616	2.5367	2.2596	2.3714	2.2782	2.788
1306	adrenate (22:4n6)	Lipid	Polyunsaturated Fatty Acid (n3 and n6)	32980	LC/MS Neg	100001193	5678	331.264	2091-25-0	5497181	4445971	C16527	HMDB02226	0.6277	0.8017	0.6991	1.0332	0.9829	0.792	0.8691	0.8466	0.4405	0.5324	0.7902	0.4928
28	alanine	Amino Acid	Alanine and Aspartate Metabolism	1126	LC/MS Pos Early	811	1700	90.055	56-41-7	5950	5735	C00041	HMDB00161	1.2391	0.9332	0.9006	0.8959	1.2749	1.0049	0.9253	1.0163	0.9718	0.9968	0.8246	1.1519
523	alanylleucine	Peptide	Dipeptide	37093	LC/MS Pos Early	100001890	3055	203.139	1638-60-4	259583	227831		HMDB28691	0.4207	0.6242	0.6141	0.3994	0.4456	0.5819	0.6018	0.3628	0.413	0.6237	0.5619	0.6163
3547	allantoin	Nucleotide	Purine Metabolism, (Hypo)Xanthine/Inosine containing	1107	LC/MS Polar	1002	1672	157.037	97-59-6	204	199	C02350	HMDB00462	2.8743	1.6969	1.9466	1.695	3.0072	2.262	2.0208	2.2437	2.0882	2.2275	1.4794	2.0557
18	allo-threonine	Amino Acid	Glycine, Serine and Threonine Metabolism	15142	LC/MS Pos Early	100000272	1424	120.066	28954-12-3	99289	89699	C05519	HMDB04041	4.2714	3.8133	3.5911	3.4245	4.6004	3.4111	3.2114	3.409	2.9417	3.298	2.747	3.7877
273	alpha-hydroxyisocaproate	Amino Acid	Leucine, Isoleucine and Valine Metabolism	22132	LC/MS Neg	100000706	1840	131.071	10303-64-7	83697	75520	C03264	HMDB00746	0.2338	0.2127	0.1417	0.1935	0.2494	0.185	0.1108	0.178	3.1471	3.5484	2.1212	4.4316
306	alpha-hydroxyisovalerate	Amino Acid	Leucine, Isoleucine and Valine Metabolism	46537	LC/MS Polar	100001300	1052	117.056	600-37-3	99823	90190		HMDB00407	2.2735	1.1855	1.2877	1.2231	2.4381	1.4656	1.5712	1.949	1.8333	2.0377	1.4715	1.997
43	alpha-ketoglutaramate*	Amino Acid	Glutamate Metabolism	62101	LC/MS Polar	100002397	1916	144.03	18465-19-5					1.2914	0.6351	0.5722	0.7321	1.3021	0.7825	0.5423	0.7158	0.8232	0.7869	0.7567	1.3542
1198	alpha-ketoglutarate	Energy	TCA Cycle	528	LC/MS Polar	93	2700	145.014	305-72-6;328-50-7;22202-68-2	51	50	C00026	HMDB00208	0.1344	0.0157	0.0208	0.0407	0.204	0.0283	0.0362	0.0853	0.1227	0.0167	0.0112	0.0566
3752	alpha-tocopherol	Cofactors and Vitamins	Tocopherol Metabolism	1561	LC/MS Pos Late	1105	2522	430.378	59-02-9;10191-41-0	14985	14265	C02477	HMDB01893	0.4244	0.2415	0.2134	0.202	0.415	0.2878	0.2264	0.2543	0.2212	0.2083	0.1364	0.1721
1043	arabitol/xylitol	Carbohydrate	Pentose Metabolism	48885	LC/MS Polar	100006430	1932.4	151.061		6912		C01904		1.4593	1.1157	0.8205	0.9875	0.2787	0.8123	1.2515	0.9283	1	1.3263	0.2787	1.1814
1049	arabonate/xylonate	Carbohydrate	Pentose Metabolism	48255	LC/MS Polar	100006115	2700	165.04						2.0224	1.7377	1.437	1	1.9326	1.8201	1.7044	1.8021	0.9684	1.8901	0.9468	1.5767
1271	arachidate (20:0)	Lipid	Long Chain Fatty Acid	1118	LC/MS Neg	893	6240	311.296	506-30-9	10467	10035	C06425	HMDB02212	0.9773	1.2568	0.698	1.3032	1.6952	1.3844	1.0607	1.1815	0.8902	1.1188	1.9628	0.7702
1305	arachidonate (20:4n6)	Lipid	Polyunsaturated Fatty Acid (n3 and n6)	1110	LC/MS Neg	229	5535	303.233	506-32-1	444899	392692	C00219	HMDB01043	1.2642	1.3359	1.2672	1.7218	1.9133	1.3407	1.4849	1.5523	0.9355	0.9761	1.1478	0.9092
1603	arachidonoylcholine	Lipid	Fatty Acid Metabolism (Acyl Choline)	53261	LC/MS Pos Late	100009332	1390	390.337						1.5094	0.9144	0.9306	1.5315	0.806	0.5476	0.5476	1.3723	0.5476	0.5476	0.5476	0.5476
413	argininate*	Amino Acid	Urea cycle; Arginine and Proline Metabolism	57461	LC/MS Pos Early	100002769	2150	176.103	157-07-3	160437	140984		HMDB03148	2.0959	2.014	1.9399	2.2502	2.7004	1.822	1.9942	2.0625	4.2478	4.8741	4.4995	5.1185
378	arginine	Amino Acid	Urea cycle; Arginine and Proline Metabolism	1638	LC/MS Pos Early	231	2825	175.119	1119-34-2	232	227	C00062	HMDB00517	1.0347	0.5907	0.5958	0.6098	1.1599	0.7065	0.697	0.7258	0.898	0.856	0.6898	0.8432
38	asparagine	Amino Acid	Alanine and Aspartate Metabolism	512	LC/MS Pos Early	917	1225	133.061	70-47-3	6267	6031	C00152	HMDB00168	0.6958	0.5486	0.5209	0.5829	0.7855	0.5808	0.5599	0.6359	0.5375	0.57	0.4848	0.5909
34	aspartate	Amino Acid	Alanine and Aspartate Metabolism	443	LC/MS Pos Early	234	1165	134.045	56-84-8	5960	5745	C00049	HMDB00191	9.1869	13.1502	14.014	12.2521	10.3297	13.532	14.6706	11.7481	8.394	12.0533	11.6522	10.3667
1278	behenate (22:0)*	Lipid	Long Chain Fatty Acid	12125	LC/MS Neg	314	6745	339.327	112-85-6	8215	7923	C08281	HMDB00944	0.5458	0.4454	0.4434	0.5931	0.7502	0.5334	0.5848	0.5294	0.6049	0.6008	0.5454	0.4294
2612	behenoyl dihydrosphingomyelin (d18:0/22:0)*	Lipid	Dihydrosphingomyelins	57331	LC/MS Pos Late	100009026	3150	789.684			24846880		HMDB12091	0.1529	0.1529	0.1529	0.1529	0.1529	0.1529	0.1529	0.1529	0.1529	0.1529	0.1529	0.1529
2618	behenoyl sphingomyelin (d18:1/22:0)*	Lipid	Sphingomyelins	48492	LC/MS Pos Late	100006294	3083	787.669			24846873		HMDB12103	0.6641	0.5571	0.5986	0.5048	0.9874	0.7627	0.4768	0.4117	0.25	0.4131	0.3826	0.5821
3648	beta-alanine	Nucleotide	Pyrimidine Metabolism, Uracil containing	55	LC/MS Pos Early	244	1905	90.055	56-41-7;107-95-9	239	234	C00099	HMDB00056	2.0068	0.9618	0.7386	1.1167	1.3122	1.2264	1.8808	1.2006	0.8891	1.4776	1.0765	1.2679
53	beta-citrylglutamate	Amino Acid	Glutamate Metabolism	54923	LC/MS Neg	100003271	530	320.062	73590-26-8	72715786	19992713	C20775		0.2218	0.2218	0.2218	0.2218	0.2218	0.2218	0.2218	0.2218	0.2218	0.2218	0.2218	0.2218
285	beta-hydroxyisovalerate	Amino Acid	Leucine, Isoleucine and Valine Metabolism	12129	LC/MS Polar	1442	1149.8	117.056	625-08-1	69362	62571		HMDB00754	3.5487	1.6968	1.8626	2.3675	4.5567	2.4825	2.5171	2.5787	2.9433	1.9867	1.9733	2.8731
6	betaine	Amino Acid	Glycine, Serine and Threonine Metabolism	3141	LC/MS Pos Early	799	1064	118.086	107-43-7	247	24219951173	C00719	HMDB00043	1.0894	0.826	0.8908	0.8649	1.0507	0.8009	0.8343	0.8199	0.8182	0.8733	0.7603	0.9447
3776	biotin	Cofactors and Vitamins	Biotin Metabolism	568	LC/MS Pos Early	251	2253	245.095	58-85-5	171548	149962	C00120	HMDB00030	23.0082	13.2237	13.633	12.7733	25.1848	12.8049	14.8734	13.3192	13.6354	16.6573	9.3638	12.9905
1488	butyrylcarnitine (C4)	Lipid	Fatty Acid Metabolism (also BCAA Metabolism)	32412	LC/MS Pos Early	100001054	2860	232.154	25576-40-3	439829	184820	C02862	HMDB02013	6.8259	4.3413	5.2094	5.6963	7.0413	5.5921	5.2486	6.776	8.9821	8.3585	8.2165	10.8005
1585	carnitine	Lipid	Carnitine Metabolism	15500	LC/MS Pos Early	100000007	1978	162.112	461-05-2	10917	10455	C00318	HMDB00062	1.2498	1.2461	1.349	1.0357	1.7538	2.0538	2.238	1.4379	1.3062	2.0952	1.9953	1.5529
77	carnosine	Amino Acid	Histidine Metabolism	1768	LC/MS Pos Early	249	2942	227.114	305-84-0	439224	388363	C00386	HMDB00033	1.6436	0.7791	0.7523	0.7453	1.7862	1.0551	0.9759	1.0815	1.2421	1.0241	0.6519	0.9463
3871	catechol sulfate	Xenobiotics	Benzoate Metabolism	35320	LC/MS Neg	100001605	1906	188.986	4918-96-1	3083879	2341024		HMDB59724	0.49	0.49	0.49	0.49	0.49	0.49	0.49	0.49	0.49	0.49	0.49	0.49
2567	ceramide (d16:1/24:1, d18:1/22:1)*	Lipid	Ceramides	57437	LC/MS Pos Late	100015727	3850	620.598						0.4896	0.4896	0.4896	0.4896	0.4896	0.4896	0.4896	0.4896	0.4896	0.4896	0.4896	0.4896
2563	ceramide (d18:1/14:0, d16:1/16:0)*	Lipid	Ceramides	57432	LC/MS Pos Late	100015735	2477	510.488						1.1518	0.5931	0.4998	0.9077	1.6348	0.5393	0.5504	1.0763	1.9631	0.9799	0.85	1.32
2564	ceramide (d18:1/17:0, d17:1/18:0)*	Lipid	Ceramides	57434	LC/MS Pos Late	100015737	3055	552.535						0.0532	0.0258	0.0269	0.0482	0.0538	0.0226	0.0288	0.0385	0.0335	0.0206	0.0222	0.0365
2566	ceramide (d18:1/20:0, d16:1/22:0, d20:1/18:0)*	Lipid	Ceramides	57440	LC/MS Pos Late	100015755	3920	594.582						0.562	0.562	0.562	0.562	0.562	0.562	0.562	0.562	0.562	0.562	0.562	0.562
2568	ceramide (d18:2/24:1, d18:1/24:2)*	Lipid	Ceramides	57443	LC/MS Pos Late	100015744	3858	646.613						0.7048	0.7048	0.7048	0.7048	0.7048	0.7048	0.7048	0.7048	0.7048	0.7048	0.7048	0.7048
2699	cholesterol	Lipid	Sterol	63	LC/MS Pos Late	266	2707	369.352	57-88-5	11025495	4937803	C00187	HMDB00067	0.5524	0.471	0.4919	0.4901	0.5817	0.4257	0.4426	0.4589	0.3626	0.4034	0.3487	0.4466
1830	choline	Lipid	Phospholipid Metabolism	15506	LC/MS Pos Early	1256	1961	104.107	67-48-1	305	149278	C00114	HMDB00097	0.9116	0.5597	0.5308	0.6891	0.8736	0.5486	0.5039	0.7413	0.6214	0.507	0.3507	0.5659
1831	choline phosphate	Lipid	Phospholipid Metabolism	34396	LC/MS Pos Early	267	700	184.073	72556-74-2	1014	119298	C00588	HMDB01565	1.1512	1.1571	1.1961	1.1749	1.1817	0.9344	1.0553	1.0449	0.7637	0.9949	0.9306	1.1006
1213	citraconate/glutaconate	Energy	TCA Cycle	47076	LC/MS Polar	100006438	2600	129.019						0.5113	0.3776	0.4426	0.397	0.5749	0.4248	0.377	0.4202	0.5375	0.4437	0.4041	0.5558
1192	citrate	Energy	TCA Cycle	1564	LC/MS Neg	1124	582	191.02	77-92-9	311	305	C00158	HMDB00094	1.8475	1.5488	1.426	0.8525	1.604	2.8028	2.0819	0.98	2.0959	4.0179	3.8258	2.0923
387	citrulline	Amino Acid	Urea cycle; Arginine and Proline Metabolism	2132	LC/MS Pos Early	391	1520	176.103	372-75-8	9750	810	C00327	HMDB00904	0.6916	0.3852	0.3305	0.3305	0.7535	0.3305	0.538	0.6079	0.4928	0.5121	0.3582	0.7362
419	creatine	Amino Acid	Creatine Metabolism	27718	LC/MS Pos Early	1221	1947	132.077	57-00-1	586	566	C00300	HMDB00064	1.6412	1.048	1.102	0.9598	1.6863	1.1601	1.1845	0.9875	1.1237	1.311	0.9882	1.2657
420	creatinine	Amino Acid	Creatine Metabolism	513	LC/MS Pos Early	275	2055	114.066	60-27-5	588	568	C00791	HMDB00562	3.6367	1.9884	2.1066	2.1467	3.8941	2.3057	2.5354	2.233	2.5233	2.6084	1.9153	2.5742
355	cystathionine	Amino Acid	Methionine, Cysteine, SAM and Taurine Metabolism	15705	LC/MS Pos Early	310	2270	223.075	535-34-2	439258	811	C02291	HMDB00099	6.582	6.1392	6.1113	6.5291	8.8708	5.8103	6.7945	7.0338	7.1416	7.7092	8.2757	9.6331
357	cysteine	Amino Acid	Methionine, Cysteine, SAM and Taurine Metabolism	1868	LC/MS Pos Early	800	1475	122.027	52-90-4;56-89-3	5862	5653	C00097	HMDB00574	0.3201	0.1879	0.197	0.1514	0.3068	0.1981	0.1909	0.2022	0.2192	0.2195	0.1388	0.1803
369	cysteine sulfinic acid	Amino Acid	Methionine, Cysteine, SAM and Taurine Metabolism	37443	LC/MS Pos Early	100002113	597	154.017	207121-48-0	109	107	C00606	HMDB00996	5.1008	2.0814	2.379	3.2674	5.4589	2.7083	2.659	4.2439	3.7386	2.6377	2.0016	3.9983
453	cysteine-glutathione disulfide	Amino Acid	Glutathione Metabolism	35159	LC/MS Pos Early	100001437	2465	427.095	13081-14-6	4247235	3455404		HMDB00656	0.4742	0.4014	0.3678	0.3654	0.4402	0.3951	0.2953	0.4627	0.418	0.7914	0.3835	0.8259
456	cysteinylglycine	Amino Acid	Glutathione Metabolism	35637	LC/MS Pos Early	278	2132	179.048	19246-18-5	439498	58762	C01419	HMDB00078	1.2813	1.1551	1.3479	1.2416	1.1342	0.6651	1.1269	1.4487	0.9531	0.6718	0.8406	0.7015
363	cystine	Amino Acid	Methionine, Cysteine, SAM and Taurine Metabolism	56	LC/MS Pos Early	279	2000	241.031	56-89-3	67678	575	C00491	HMDB00192	0.3639	0.3639	0.3639	0.3639	0.3639	0.3639	0.3639	0.3639	0.3639	0.3639	0.3639	0.3639
3659	cytidine	Nucleotide	Pyrimidine Metabolism, Cytidine containing	514	LC/MS Pos Early	827	2124	244.093	65-46-3	6175	5940	C00475	HMDB00089	0.105	0.105	0.105	0.105	0.105	0.1242	0.105	0.105	0.105	0.105	0.105	0.105
1832	cytidine 5'-diphosphocholine	Lipid	Phospholipid Metabolism	34418	LC/MS Pos Early	1220	725	489.115	33818-15-4	13804	21531769	C00307	HMDB01413	1.3718	1.1949	1.4264	1.5666	2.4846	1.8209	1.8269	2.2243	1.1288	1.0991	1.1565	1.5064
3655	cytidine 5'-monophosphate (5'-CMP)	Nucleotide	Pyrimidine Metabolism, Cytidine containing	2372	LC/MS Pos Early	282	835	324.059	63-37-6	6131	5414497	C00055	HMDB00095	3.2683	2.2955	2.4885	2.2955	8.7282	5.8975	6.9579	7.3411	2.0869	2.1662	1.8166	1.4597
1837	cytidine-5'-diphosphoethanolamine	Lipid	Phospholipid Metabolism	34410	LC/MS Polar	100001407	4210	445.053	72842-05-8	123727	287	C00570	HMDB01564	10.2815	5.7798	8.3541	8.9941	17.9759	8.81	11.8486	13.8258	8.3712	4.9877	6.3742	10.6381
3660	cytosine	Nucleotide	Pyrimidine Metabolism, Cytidine containing	573	LC/MS Pos Early	881	2060	112.051	71-30-7	597	577	C00380	HMDB00630	0.9722	0.8639	0.7744	0.6449	1.3492	1.213	1.2297	0.845	0.6891	0.9132	0.6653	0.667
1584	deoxycarnitine	Lipid	Carnitine Metabolism	36747	LC/MS Pos Early	100001662	2052	146.118	6249-56-5	134	705	C01181	HMDB01161	6.7988	5.5047	5.628	6.0517	7.2584	6.0716	6.8719	6.5711	6.1976	6.5303	5.6879	6.4161
2443	diacylglycerol (14:0/18:1, 16:0/16:1) [2]*	Lipid	Diacylglycerol	54954	LC/MS Pos Late	100010935	3183	584.525						0.2598	0.1647	0.1679	0.1994	0.2655	0.1663	0.1321	0.2097	0.4608	0.4543	0.6176	1.1392
2444	diacylglycerol (16:1/18:2 [2], 16:0/18:3 [1])*	Lipid	Diacylglycerol	54966	LC/MS Pos Late	100010940	2733	608.525						0.2647	0.2174	0.1729	0.2592	0.2818	0.2252	0.1905	0.27	0.1305	0.1671	0.1299	0.2089
1309	dihomo-linoleate (20:2n6)	Lipid	Polyunsaturated Fatty Acid (n3 and n6)	17805	LC/MS Neg	1231	5730	307.264	2091-39-6	6439848	4944228	C16525	HMDB05060	0.9869	1.3388	1.017	1.6721	1.5184	1.2171	1.2293	1.191	0.9475	1.0131	1.6138	0.9158
1304	dihomo-linolenate (20:3n3 or n6)	Lipid	Polyunsaturated Fatty Acid (n3 and n6)	35718	LC/MS Neg	100001739	5596	305.249	17046-59-2	5280581	4471954	C03242	HMDB02925	1.2121	1.2268	1.1281	1.5763	1.6981	1.2076	1.3735	1.3726	0.8834	0.9052	1.045	0.8671
998	dihydroxyacetone phosphate (DHAP)	Carbohydrate	Glycolysis, Gluconeogenesis, and Pyruvate Metabolism	15522	LC/MS Pos Early	309	539	171.005	102783-56-2	668	3833110	C00111	HMDB01473	0.4934	0.3682	0.2732	0.2732	0.2732	0.2732	0.2732	0.2732	0.2732	0.3665	0.2732	0.4899
393	dimethylarginine (SDMA + ADMA)	Amino Acid	Urea cycle; Arginine and Proline Metabolism	36808	LC/MS Pos Early	100001810	2850	203.15	102783-24-4	123831	110375	C03626	HMDB01539	0.7579	0.3359	0.283	0.3698	0.703	0.3005	0.247	0.4295	0.4325	0.2902	0.2013	0.3668
5	dimethylglycine	Amino Acid	Glycine, Serine and Threonine Metabolism	5086	LC/MS Pos Early	806	1104	104.071	1118-68-9	673	653	C01026	HMDB00092	2.3688	1.9217	1.7591	1.6992	2.1763	1.7585	1.4665	1.6696	1.6646	1.9702	1.4322	1.8105
1308	docosadienoate (22:2n6)	Lipid	Polyunsaturated Fatty Acid (n3 and n6)	32415	LC/MS Neg	100001182	6034	335.296	7370-49-2	5282807	4445934	C16533	HMDB61714	0.781	1.0673	0.801	1.2111	1.2073	1.0104	0.9774	0.9436	0.6982	0.7462	1.3046	0.6739
1295	docosahexaenoate (DHA; 22:6n3)	Lipid	Polyunsaturated Fatty Acid (n3 and n6)	44675	LC/MS Neg	100000665	5525	327.233	6217-54-5	445580	393183	C06429	HMDB02183	0.6621	0.6644	0.6354	0.8044	1.0092	0.7058	0.7632	0.7647	0.4849	0.4949	0.6089	0.4554
1602	docosahexaenoylcholine	Lipid	Fatty Acid Metabolism (Acyl Choline)	53263	LC/MS Pos Late	100009333	1378	414.337						0.4198	0.3234	0.208	0.3997	0.208	0.208	0.208	0.3348	0.208	0.208	0.208	0.208
1294	docosapentaenoate (n3 DPA; 22:5n3)	Lipid	Polyunsaturated Fatty Acid (n3 and n6)	32504	LC/MS Neg	100001181	5571	329.249	2234-74-4	6441454		C16513	HMDB06528	0.1004	0.1581	0.1143	0.1983	0.1436	0.1234	0.1214	0.0972	0.0592	0.0544	0.0902	0.0596
1307	docosapentaenoate (n6 DPA; 22:5n6)	Lipid	Polyunsaturated Fatty Acid (n3 and n6)	37478	LC/MS Neg	100001580	5624.5	329.249	25182-74-5	6441454	4945614	C16513	HMDB01976	3.6112	3.6632	3.4046	4.6348	5.3257	3.7798	4.1746	4.3745	2.8255	2.8329	3.4164	2.7071
1296	docosatrienoate (22:3n3)	Lipid	Polyunsaturated Fatty Acid (n3 and n6)	32417	LC/MS Neg	100001195	5823	333.28	59708-86-0	5312556	4471981	C16534	HMDB02823	1.2481	1.487	1.2574	1.9124	1.9341	1.4795	1.5954	1.5773	1.0365	1.1122	1.5795	0.945
1410	dodecadienoate (12:2)*	Lipid	Fatty Acid, Dicarboxylate	62276	LC/MS Neg	100020478	5146	195.139						1.885	1.7047	2.0603	3.6198	1.7594	1	1.7258	2.5039	0.8244	1.3211	1.1798	1.8534
1293	eicosapentaenoate (EPA; 20:5n3)	Lipid	Polyunsaturated Fatty Acid (n3 and n6)	18467	LC/MS Neg	2050	5450	301.217	10-2005-9;10417-94-4	446284	393682	C06428	HMDB01999	0.0631	0.0881	0.0791	0.1123	0.1065	0.0807	0.0763	0.0802	0.0361	0.047	0.066	0.0387
1274	eicosenoate (20:1)	Lipid	Long Chain Fatty Acid	33587	LC/MS Neg	100001335	5950	309.28		5282768	4445895	C16526	HMDB02231	0.9789	1.368	1.1083	1.5597	1.5707	1.266	1.3169	1.1651	0.8847	1.0137	1.5512	0.8856
1567	eicosenoylcarnitine (C20:1)*	Lipid	Fatty Acid Metabolism(Acyl Carnitine)	57519	LC/MS Pos Late	100015838	1484	454.389						0.6024	0.6024	0.6024	0.6024	0.6024	0.6024	0.6024	0.6024	0.6024	0.6024	0.6024	0.6024
1279	erucate (22:1n9)	Lipid	Long Chain Fatty Acid	1552	LC/MS Neg	1087	6355.6	337.311	112-86-7	5281116	7924	C08316	HMDB02068	0.269	0.378	0.2044	0.3106	0.4475	0.319	0.3041	0.3275	0.1688	0.2866	0.4659	0.1706
4163	erythritol	Xenobiotics	Food Component/Plant	20699	LC/MS Polar	100000846	1491	167.056	149-32-6	222285	13835932	C00503	HMDB02994	6.5703	4.489	4.6308	4.1425	6.9064	5.5666	4.6399	4.8116	5.0497	5.2012	3.4112	5.0574
1184	erythronate*	Carbohydrate	Aminosugar Metabolism	42420	LC/MS Polar	100001320	2186	135.03	88759-55-1	2781043	2061231		HMDB00613	4.6225	3.2047	3.3389	2.7142	4.6804	3.7903	3.2913	3.2526	3.0288	3.3974	2.5288	3.3385
316	ethylmalonate	Amino Acid	Leucine, Isoleucine and Valine Metabolism	15765	LC/MS Polar	2054	2785	131.035	601-75-2	11756	11263		HMDB00622	1.4348	1.0004	1.1564	0.9056	1.51	0.9419	0.9809	1	1.0322	0.9745	0.7193	1.029
3731	flavin adenine dinucleotide (FAD)	Cofactors and Vitamins	Riboflavin Metabolism	2134	LC/MS Neg	327	2425	784.15	146-14-5;84366-81-4	643975	559059	C00016	HMDB01248	2.7685	1.9184	2.0469	2.0603	2.8222	2.0488	2.1022	2.2059	1.8763	2.02	1.5863	2.311
3732	flavin mononucleotide (FMN)	Cofactors and Vitamins	Riboflavin Metabolism	15797	LC/MS Neg	100000251	2390	455.097	130-40-5	710	690	C00061	HMDB01520	11.4882	8.9245	9.1256	9.4112	11.8864	8.9447	9.1553	9.3062	10.8012	12.3561	10.1392	12.7366
3778	folate	Cofactors and Vitamins	Folate Metabolism	1826	LC/MS Neg	328	1467	440.132	59-30-3	6037	5815	C00504	HMDB00121	2.3047	0.8199	0.8298	0.8545	2.3254	1.1693	1.1838	1.3028	1.4408	0.9981	0.6299	1.0572
75	formiminoglutamate	Amino Acid	Histidine Metabolism	43493	LC/MS Pos Early	100002500	1880	175.071	816-90-0	439233	388370	C00439	HMDB00854	16.1918	8.4883	9.6961	8.4417	16.4475	9.281	10.554	9.5095	9.547	8.8419	6.6459	11.7181
1103	fructose	Carbohydrate	Fructose, Mannose and Galactose Metabolism	577	LC/MS Polar	878	2065	179.056	57-48-7	5984	5764	C00095	HMDB00660	3.0651	0.7575	1.4194	0.9997	3.4921	1.3627	2.2271	2.2178	1.8457	0.6747	0.794	1.2689
996	fructose 1,6-diphosphate/glucose 1,6-diphosphate/myo-inositol diphosphates	Carbohydrate	Glycolysis, Gluconeogenesis, and Pyruvate Metabolism	46896	LC/MS Neg	100002180	551	338.989				C00354		1.8654	0.999	1.001	1.2863	2.2041	1.1582	1.3175	1.5763	1.4036	1.1744	0.9889	1.4333
993	fructose-6-phosphate	Carbohydrate	Glycolysis, Gluconeogenesis, and Pyruvate Metabolism	12021	LC/MS Polar	1232	4261	259.022	103213-47-4	69507	19969987	C05345	HMDB00124	1.1139	0.9051	1.316	0.8389	0.6766	0.8478	1.2593	0.7899	0.9303	0.8735	1.1839	1.0076
1202	fumarate	Energy	TCA Cycle	1643	LC/MS Polar	330	3084	115.004	100-17-8	444972	10197150	C00122	HMDB00134	4.4413	3.7898	4.7242	3.0424	6.0482	10.3341	9.1662	4.2761	5.3497	7.8858	8.6825	4.8646
1129	galactonate	Carbohydrate	Fructose, Mannose and Galactose Metabolism	27719	LC/MS Polar	100001026	3085	195.051	299-28-5	128869	114198	C00880	HMDB00565	1	0.8157	0.2184	0.2184	0.2184	0.745	0.5474	0.2184	0.2184	1.309	0.2184	0.2184
1120	galactose 1-phosphate	Carbohydrate	Fructose, Mannose and Galactose Metabolism	15706	LC/MS Polar	100000300	4552	259.022	19046-60-7	123912		C00446	HMDB00645	1.8597	1.3892	1.5274	1.619	2.2664	1.2858	1.7263	1.4406	2.257	1.8244	1.8989	1.9137
502	gamma-glutamyl-alpha-lysine	Peptide	Gamma-glutamyl Amino Acid	55015	LC/MS Pos Early	100010901	2784	276.155		65254	58747			0.8748	0.5578	0.9548	0.439	0.439	1.0843	1.2478	0.7261	1.138	1.2134	1	1.2383
503	gamma-glutamyl-epsilon-lysine	Peptide	Gamma-glutamyl Amino Acid	33934	LC/MS Pos Early	100001262	2725	276.155	17105-15-6	7015685	5378717		HMDB03869	0.7004	0.9997	0.8735	0.7769	0.8703	0.9385	0.9068	0.7597	0.7458	1.1085	0.6068	0.7111
494	gamma-glutamylalanine	Peptide	Gamma-glutamyl Amino Acid	37063	LC/MS Pos Early	100001843	1986	219.098	5875-41-2	440103	389104		HMDB29142	127.469	135.256	149.087	142.027	138.209	124.043	149.425	126.139	66.0625	79.9692	70.6995	96.0668
495	gamma-glutamylcysteine	Peptide	Gamma-glutamyl Amino Acid	1778	LC/MS Pos Early	1036	2118	251.07	636-58-8	842	819	C00669	HMDB01049	4.0139	2.9326	3.3667	3.0376	2.635	2.2555	2.986	3.1589	1.6844	1.745	1.3446	1.6092
496	gamma-glutamylglutamate	Peptide	Gamma-glutamyl Amino Acid	36738	LC/MS Pos Early	331	1775	277.103	1116-22-9	92865	83831	C05282	HMDB11737	1.2055	1.4574	1.7202	1.3622	1.5973	1.3523	1.4726	1.4527	1.2732	1.2966	1.2696	1.4496
497	gamma-glutamylglutamine	Peptide	Gamma-glutamyl Amino Acid	2730	LC/MS Pos Early	1140	1430	276.119	10148-81-9	150914	133013	C05283	HMDB11738	4.4746	2.1201	2.1668	2.6457	5.2595	2.9465	3.0223	3.5379	3.4213	2.9842	2.0373	2.8267
498	gamma-glutamylglycine	Peptide	Gamma-glutamyl Amino Acid	33949	LC/MS Pos Early	100001294	1535	205.082	1948-29-4	165527	145071		HMDB11667	1.1422	1.0866	1.0927	0.9902	1.2004	0.9869	1.0211	1.0098	0.7134	0.9	0.7274	0.9672
500	gamma-glutamylisoleucine*	Peptide	Gamma-glutamyl Amino Acid	34456	LC/MS Pos Early	100001485	2940	261.144		14253342	21403145		HMDB11170	35.1917	24.5964	26.5593	29.1992	35.9341	26.9295	30.3356	32.5747	24.0193	21.2928	16.4252	24.3155
501	gamma-glutamylleucine	Peptide	Gamma-glutamyl Amino Acid	18369	LC/MS Pos Early	1268	2991	261.144	2566-39-4	151023	133115		HMDB11171	5.1272	5.1231	5.345	5.0679	5.3938	4.926	5.3448	5.1983	2.9467	3.6341	2.9105	3.9961
504	gamma-glutamylmethionine	Peptide	Gamma-glutamyl Amino Acid	44872	LC/MS Pos Early	100001313	2640	279.101	17663-87-5	7009567	5373147		HMDB29155	1.1396	1	1.0125	0.9105	1.2451	1.0773	1.1518	1.0816	0.6122	0.7638	0.5876	0.7293
506	gamma-glutamylthreonine	Peptide	Gamma-glutamyl Amino Acid	33364	LC/MS Pos Early	100001314	1750	249.108	5652-48-2	76078708	21403107		HMDB29159	1.9041	1.9812	2.1193	2.0618	1.5951	1.6149	1.8488	1.8554	0.8361	1	0.7416	0.8365
509	gamma-glutamylvaline	Peptide	Gamma-glutamyl Amino Acid	43829	LC/MS Pos Early	100001126	2700	247.129	2746-34-1	7015683			HMDB11172	1.0643	1.0006	0.9994	1.0361	1.2087	0.9202	1.0672	1.0827	0.6366	0.7046	0.5986	0.7288
4082	gluconate	Xenobiotics	Food Component/Plant	587	LC/MS Polar	338	2922	195.051	527-07-1	10690	10240	C00257	HMDB00625	1.234	0.9578	1.0733	0.8207	1.2231	0.9207	0.9443	1.0151	1.337	1.3647	1.0321	1.6463
989	glucose	Carbohydrate	Glycolysis, Gluconeogenesis, and Pyruvate Metabolism	48152	LC/MS Polar	572	2342	225.062	50-99-7	79025	71358	C00031	HMDB00122	40.9308	1.186	11.7742	6.8808	46.4725	3.2748	31.281	27.7131	14.8973	0.5239	4.4983	9.9678
990	glucose 6-phosphate	Carbohydrate	Glycolysis, Gluconeogenesis, and Pyruvate Metabolism	31260	LC/MS Polar	291	4537	259.022	103192-55-8	5958	19952394	C00668	HMDB01401	3.6263	1.9035	2.6144	2.4997	3.4298	1.6776	2.4999	2.3054	2.5897	1.1262	1.9449	2.5837
41	glutamate	Amino Acid	Glutamate Metabolism	57	LC/MS Pos Early	561	1500	148.06	56-86-0	611	591	C00025	HMDB00148	1.008	0.1625	0.1941	0.3541	1.0853	0.2223	0.2653	0.6198	0.5313	0.1551	0.0979	0.3127
50	glutamate, gamma-methyl ester	Amino Acid	Glutamate Metabolism	33487	LC/MS Pos Early	100001103	2170	162.076	1499-55-4;1499-55-4	68662	66546		HMDB61715	1.2031	0.6586	0.7851	0.6777	1.4387	0.8383	0.8114	0.7851	0.8105	0.7311	0.6031	0.9006
42	glutamine	Amino Acid	Glutamate Metabolism	53	LC/MS Pos Early	563	1291	147.076	56-85-9	5961	5746	C00064	HMDB00641	0.4585	0.3361	0.523	0.1446	0.6198	0.7051	0.8163	0.398	0.3165	0.4905	0.3551	0.2542
638	glutaminylleucine	Peptide	Dipeptide	42994	LC/MS Pos Early	100003160	3009	260.16						0.2444	1	0.8049	0.2444	0.2444	0.9475	0.7141	0.2444	0.2444	0.9274	0.6577	0.2444
1387	glutarate (C5-DC)	Lipid	Fatty Acid, Dicarboxylate	396	LC/MS Polar	339	2900	131.035	110-94-1	743	3618533	C00489	HMDB00661	1.429	1.2225	1.3539	1.4095	1.8429	1.2719	1.0327	1.3927	1.0526	1.1308	0.7534	1.1236
451	glutathione, oxidized (GSSG)	Amino Acid	Glutathione Metabolism	27727	LC/MS Pos Early	448	2667	613.159	103239-24-3	65359	58835	C00127	HMDB03337	4.8195	4.5054	4.367	4.7225	5.2435	3.6476	4.0238	4.6819	3.6615	4.5216	4.0978	5.0219
450	glutathione, reduced (GSH)	Amino Acid	Glutathione Metabolism	2127	LC/MS Pos Early	496	2000	308.091	70-18-8	124886	111188	C00051	HMDB00125	11.4693	10.6575	10.6414	10.8361	10.3106	7.461	9.5112	10.3041	7.0204	7.1658	6.1437	5.6857
1009	glycerate	Carbohydrate	Glycolysis, Gluconeogenesis, and Pyruvate Metabolism	1572	LC/MS Polar	1052	2070.4	105.019	600-19-1	752	732	C00258	HMDB00139	1.2077	1.2757	1.2419	0.8985	1.4418	1.1868	1.0601	0.9469	0.8668	1.2497	0.9568	1.2725
2399	glycerol	Lipid	Glycerolipid Metabolism	15122	LC/MS Neg	1254	758	91.0401	56-81-5	753	733	C00116	HMDB00131	0.0625	0.0409	0.0576	0.0659	0.0739	0.069	0.0783	0.0499	0.0578	0.0586	0.1038	0.0773
2400	glycerol 3-phosphate	Lipid	Glycerolipid Metabolism	43847	LC/MS Pos Early	100000258	580	173.021	29849-82-9	754	734	C00093	HMDB00126	0.0186	0.0126	0.0105	0.017	0.0201	0.0099	0.0095	0.0166	0.0113	0.0127	0.0087	0.0244
1838	glycerophosphoethanolamine	Lipid	Phospholipid Metabolism	37455	LC/MS Polar	100001620	3075	214.049	33049-08-0	123874	110410	C01233	HMDB00114	0.6063	0.7818	0.9465	0.6886	0.6874	0.6745	0.7127	0.6129	0.3931	0.5504	0.5088	0.5658
2405	glycerophosphoglycerol	Lipid	Glycerolipid Metabolism	48857	LC/MS Polar	100001619	2430	245.043		439964	388990	C03274		0.5309	0.5077	0.5892	0.4529	0.5125	0.4512	0.4963	0.4545	0.4129	0.5507	0.4663	0.5365
1840	glycerophosphoinositol*	Lipid	Phospholipid Metabolism	47155	LC/MS Polar	100001621	3850	333.059	16824-65-0	167572				0.4764	0.4932	0.5244	0.5215	0.5052	0.4495	0.4982	0.4951	0.3273	0.3791	0.3431	0.4338
1834	glycerophosphorylcholine (GPC)	Lipid	Phospholipid Metabolism	15990	LC/MS Pos Early	100000269	672	258.11	28319-77-9	71920	571409	C00670	HMDB00086	0.4155	0.4243	0.4379	0.4482	0.4166	0.3502	0.3941	0.4029	0.2565	0.3187	0.2787	0.3171
1839	glycerophosphoserine*	Lipid	Phospholipid Metabolism	57404	LC/MS Pos Early	100015666	577	260.053		3081457	2339060			0.2981	0.2833	0.2858	0.2596	0.3012	0.225	0.2459	0.2256	0.1853	0.2043	0.1814	0.2147
1	glycine	Amino Acid	Glycine, Serine and Threonine Metabolism	58	LC/MS Pos Early	340	1375	76.0393	56-40-6	750	730	C00037	HMDB00123	3.7211	2.8492	2.7472	2.6066	4.1248	3.0083	2.8712	2.9754	2.5785	2.8613	2.408	3.2787
2902	glycochenodeoxycholate	Lipid	Primary Bile Acid Metabolism	32346	LC/MS Neg	1628	5236.1	448.307	16564-43-5	12544		C05466	HMDB00637	2.7923	1.1507	1.0331	0.9669	3.3088	1.905	1.5741	1.3461	1.8805	1.7331	0.785	1.2152
660	glycylisoleucine	Peptide	Dipeptide	36659	LC/MS Pos Early	100001790	3002	189.123	19461-38-2	88079	19972556		HMDB28844	0.862	0.7052	1.0398	0.8288	0.7727	0.8989	0.9205	0.6908	0.7192	1.0009	0.5712	1.076
661	glycylleucine	Peptide	Dipeptide	34398	LC/MS Pos Early	100001258	3059	189.123	869-19-2	92843	83812	C02155	HMDB00759	1.5623	1.0878	1.0558	1.2335	1.4424	0.9238	1.0876	1.3022	1.3185	1.0413	0.7617	1.4893
671	glycylvaline	Peptide	Dipeptide	18357	LC/MS Pos Early	100000487	2734	175.108	1963-21-9	97417	2006926		HMDB28854	1.0025	0.8054	0.7423	0.717	0.9725	0.7691	0.8369	0.7072	0.665	0.7887	0.6914	1.0298
418	guanidinoacetate	Amino Acid	Creatine Metabolism	43802	LC/MS Pos Early	344	1937	118.061	352-97-6	763	743	C00581	HMDB00128	1.6402	1.021	1.0973	0.9893	1.7569	1.2007	1.2364	1.0492	1.2371	1.2445	1.1446	1.3977
3595	guanine	Nucleotide	Purine Metabolism, Guanine containing	32352	LC/MS Pos Early	172	2032	152.057	73-40-5	764	744	C00242	HMDB00132	2.4485	1.5122	1.5197	2.0271	2.6858	1.727	1.6329	2.0229	2.4772	1.7972	1.3061	2.8783
3594	guanosine	Nucleotide	Purine Metabolism, Guanine containing	1573	LC/MS Neg	1099	1662	282.084	118-00-3	6802	6544	C00387	HMDB00133	1.1052	0.8856	1.3919	1.1832	1.0798	1.41	1.8303	1.5297	0.9933	2.3081	1.6206	1.4551
3589	guanosine 5'- monophosphate (5'-GMP)	Nucleotide	Purine Metabolism, Guanine containing	2849	LC/MS Pos Early	347	800	364.065	5550-12-09	6804	741	C00144	HMDB01397	2.7819	3.1725	4.1188	3.0352	2.4227	3.9478	4.4962	2.2341	1.9312	5.2592	4.9712	3.1746
3750	gulonate*	Cofactors and Vitamins	Ascorbate and Aldarate Metabolism	46957	LC/MS Polar	100001586	2750	195.051	20246-53-1	9794176	7969943	C00257	HMDB03290	2.069	0.9347	1.1052	0.9279	1.9886	1.6167	1	1.3049	1.5592	1.7318	0.9293	1.0635
1286	heneicosapentaenoate (21:5n3)	Lipid	Polyunsaturated Fatty Acid (n3 and n6)	57658	LC/MS Neg	100015797	5514	315.233	24257-10-1	11998573	10171040			0.7499	0.9034	0.7977	0.9417	1.3123	0.8873	1.0868	0.8134	0.5123	0.4956	0.789	0.386
4994	HEPES	Xenobiotics	Chemical	21248	LC/MS Neg	100000843	1022	237.091	7365-45-9	23831	22278			2.6166	1.1315	1.1696	1.0106	2.3741	1.6224	1.4419	1.3998	1.5931	1.4665	0.8538	1.4048
1288	hexadecadienoate (16:2n6)	Lipid	Polyunsaturated Fatty Acid (n3 and n6)	57652	LC/MS Neg	100009394	5398	251.202	28290-73-5		13628094		HMDB00477	3.182	3.2134	3.3996	4.6381	4.548	3.0393	3.3394	3.3658	1.702	1.8378	2.0922	1.6893
2528	hexadecasphinganine (d16:0)*	Lipid	Sphingolipid Synthesis	57544	LC/MS Pos Late	100015865	1300	274.274		656816	571105	C13915		0.9593	1.0387	1.1775	1.3145	1.0562	0.9787	1.1935	1.0737	1.1739	1.4782	1.3789	1.7665
3839	hippurate	Xenobiotics	Benzoate Metabolism	15753	LC/MS Neg	100000014	2106.9	178.051	495-69-2	464	451	C01586	HMDB00714	1.7988	1.1561	1.0802	0.975	1.8564	1.3528	1.0323	1.1538	1.3115	1.3538	0.8951	1.255
65	histidine	Amino Acid	Histidine Metabolism	59	LC/MS Neg	355	755.9	154.062	5934-29-2	6274	752	C00135	HMDB00177	1.1934	0.6813	0.6837	0.7248	1.1568	0.7945	0.7409	0.8751	0.8239	0.7864	0.5501	0.8059
91	histidine methyl ester	Amino Acid	Histidine Metabolism	32493	LC/MS Pos Early	100001124	3080	170.092	1499-46-3	92893	83857			0.5871	0.5871	0.5871	0.5871	0.5871	0.5871	0.5871	0.5871	0.5871	0.5871	0.5871	0.5871
676	histidylalanine	Peptide	Dipeptide	42027	LC/MS Pos Early	100003542	3014	227.114	16874-75-2	351667	312232		HMDB28878	0.3951	0.9457	0.7807	0.5886	0.4108	0.6456	0.7105	0.4235	0.1916	0.579	0.449	0.4203
388	homoarginine	Amino Acid	Urea cycle; Arginine and Proline Metabolism	22137	LC/MS Pos Early	100000961	2882	189.135	156-86-5	9085	8732	C01924	HMDB00670	1.7966	0.945	1.0452	0.7444	1.8042	1.1721	1.0729	1.0145	0.9854	1.0216	0.724	1.0084
78	homocarnosine	Amino Acid	Histidine Metabolism	1633	LC/MS Pos Early	41	2960	241.13	3650-73-5	10243361	8418848	C00884	HMDB00745	1.7988	1.4519	1.3277	0.7896	2.9745	1.9713	2.1759	1.9783	1.1928	2.0136	1.4543	1.6765
370	hypotaurine	Amino Acid	Methionine, Cysteine, SAM and Taurine Metabolism	590	LC/MS Pos Early	358	724	110.027	300-84-5	107812	96959	C00519	HMDB00965	1.1866	1.0507	1.1665	0.8887	1.0024	0.9427	1.0939	0.9976	0.9645	1.0254	0.9667	1.1375
3536	hypoxanthine	Nucleotide	Purine Metabolism, (Hypo)Xanthine/Inosine containing	3127	LC/MS Neg	171	1291.2	135.031	68-94-0	790	768	C00262	HMDB00157	0.049	0.0259	0.0264	0.0292	0.0688	0.0518	0.0621	0.0839	0.0516	0.0568	0.0211	0.0299
76	imidazole lactate	Amino Acid	Histidine Metabolism	15716	LC/MS Pos Early	100000263	2040	157.061	14403-45-3	440129	389128	C05568	HMDB02320	0.6057	0.3014	0.2466	0.3446	0.5652	0.3403	0.2608	0.372	0.764	0.4949	0.3055	0.8823
74	imidazole propionate	Amino Acid	Histidine Metabolism	40730	LC/MS Pos Early	100003434	2263	141.066	1074-59-5	70630	63798		HMDB02271	1.0972	0.6972	0.7222	0.674	0.9964	0.6446	0.7604	0.6409	0.8174	0.7435	0.5694	0.8861
246	indoleacetate	Amino Acid	Tryptophan Metabolism	27513	LC/MS Neg	100001034	2200	174.056	6505-45-9	802	780	C00954	HMDB00197	0.2233	0.2233	0.2233	0.2233	0.2233	0.2233	0.2233	0.2233	0.2233	0.2233	0.2233	0.2233
245	indolelactate	Amino Acid	Tryptophan Metabolism	18349	LC/MS Neg	100000463	2286	204.067	832-97-3	92904	83867	C02043	HMDB00671	0.1702	0.0778	0.0581	0.0897	0.1357	0.0736	0.0486	0.0937	0.1474	0.1036	0.0538	0.2421
3535	inosine	Nucleotide	Purine Metabolism, (Hypo)Xanthine/Inosine containing	1123	LC/MS Neg	361	1602.1	267.073	58-63-9	6021	21241953	C00294	HMDB00195	1.2688	0.8139	1.1026	1.0662	0.1363	0.1727	0.8331	1.617	1.0738	2.2519	0.9757	1.2707
3534	inosine 5'-monophosphate (IMP)	Nucleotide	Purine Metabolism, (Hypo)Xanthine/Inosine containing	2133	LC/MS Pos Early	362	650	349.054	4691-65-0	8582	5482599	C00130	HMDB00175	0.4138	0.2684	0.2426	0.3123	0.4324	0.2404	0.258	0.3367	0.2751	0.2721	0.2322	0.322
1810	inositol 1-phosphate (I1P)	Lipid	Inositol Metabolism	43849	LC/MS Polar	370	4785	259.022	573-35-3;106032-59-1	440194	17215924	C01177	HMDB00213	41.4273	22.5993	23.5217	38.7567	51.1735	16.0829	28.0445	44.7952	37.7954	22.4961	23.6665	34.4441
332	isobutyrylcarnitine (C4)	Amino Acid	Leucine, Isoleucine and Valine Metabolism	33441	LC/MS Pos Early	100001055	2810	232.154	25518-49-4	168379			HMDB00736	1.9433	0.7591	0.9738	0.8077	2.464	1.4561	1.1332	0.9437	1.5004	1.1295	0.7353	1.0262
301	isoleucine	Amino Acid	Leucine, Isoleucine and Valine Metabolism	1125	LC/MS Pos Early	376	2800	132.102	73-32-5	6306	769	C00407	HMDB00172	2.4661	1.9301	1.8695	2.2055	3.0019	2.0692	2.0717	2.2377	1.9641	2.0957	1.697	2.1221
695	isoleucylglycine	Peptide	Dipeptide	40008	LC/MS Neg	100003169	1992	187.109	868-28-0	342532	303621		HMDB28907	0.575	0.5728	0.6562	0.4509	0.5195	0.5829	0.531	0.416	0.356	0.5114	0.3849	0.4902
276	isovalerate (i5:0)	Amino Acid	Leucine, Isoleucine and Valine Metabolism	44656	LC/MS Neg	100000708	1564	101.061	503-74-2	10430	10001	C08262	HMDB00718	2.9787	1.5074	0.8489	0.2131	2.9337	2.0087	1.1182	1.3449	1.9236	1.8239	0.8628	0.2131
278	isovalerylcarnitine (C5)	Amino Acid	Leucine, Isoleucine and Valine Metabolism	34407	LC/MS Pos Early	100001393	3085	246.17	31023-24-2	6426851	4932271		HMDB00688	8.6449	6.6697	7.5378	7.378	8.2499	7.3976	6.8289	9.4177	6.605	7.2222	4.6722	6.1997
228	kynurenate	Amino Acid	Tryptophan Metabolism	1417	LC/MS Neg	98	2224	188.035	492-27-3	3845	3712	C01717	HMDB00715	3.6636	1.2545	1.2288	1.447	3.497	2.0267	1.1917	1.7563	2.2018	1.9273	1.0705	1.2975
224	kynurenine	Amino Acid	Tryptophan Metabolism	15140	LC/MS Pos Early	100000265	2739	209.092	2922-83-0	161166	141580	C00328	HMDB00684	6.3007	2.7731	3.0132	2.8807	6.5864	3.793	3.6181	3.6399	4.1921	3.978	2.4397	4.1497
1006	lactate	Carbohydrate	Glycolysis, Gluconeogenesis, and Pyruvate Metabolism	527	LC/MS Neg	482	681.6	89.0244	79-33-4	612	592	C00186	HMDB00190	7.9018	5.4358	5.1481	5.1711	7.7579	5.6176	4.9081	5.2422	5.1147	6.0879	4.649	6.9626
2599	lactosyl-N-palmitoyl-sphingosine (d18:1/16:0)	Lipid	Lactosylceramides (LCER)	53010	LC/MS Pos Late	100009030	2527	862.625	4201-62-1					1.9745	1.3396	1.5525	1.3113	1.8391	1.6039	1.4215	1.5707	1.1787	1.5845	1.1244	1.5323
367	lanthionine	Amino Acid	Methionine, Cysteine, SAM and Taurine Metabolism	42002	LC/MS Pos Early	100003892	1730	209.059	3183-08-02	98504	88959			1.8483	1.2384	1.3296	1.2617	1.9848	1.1731	1.0793	1.4346	1.705	1.733	1.7197	2.378
266	leucine	Amino Acid	Leucine, Isoleucine and Valine Metabolism	60	LC/MS Pos Early	397	2864	132.102	61-90-5	6106	5880	C00123	HMDB00687	1.8773	1.5862	1.5826	1.4717	2.2107	1.5068	1.6056	1.7211	1.3802	1.5365	1.304	1.7111
709	leucylalanine	Peptide	Dipeptide	40010	LC/MS Pos Early	100003179	2801	203.139	7298-84-2	259321	227625		HMDB28922	0.0598	0.1765	0.1588	0.0598	0.0598	0.1488	0.1163	0.074	0.0598	0.1481	0.1106	0.0598
880	leucylglutamine*	Peptide	Dipeptide	48189	LC/MS Pos Early	100003183	2620	260.161		4305457	3511125		HMDB28927	0.1156	0.1723	0.1824	0.0913	0.1492	0.1882	0.1824	0.0831	0.0527	0.2128	0.1662	0.1103
714	leucylglycine	Peptide	Dipeptide	40045	LC/MS Pos Early	100003185	2778	189.123	686-50-0	79070	71402		HMDB28929	0.1188	0.1721	0.2321	0.0751	0.0659	0.1599	0.197	0.0516	0.0516	0.1806	0.1544	0.1489
2620	lignoceroyl sphingomyelin (d18:1/24:0)	Lipid	Sphingomyelins	57330	LC/MS Pos Late	100006298	3437	815.7	60037-60-7		24846875			0.5764	0.4255	0.4938	0.4264	0.8301	0.5987	0.3697	0.3268	0.2176	0.3404	0.3178	0.4566
1300	linoleate (18:2n6)	Lipid	Polyunsaturated Fatty Acid (n3 and n6)	1105	LC/MS Neg	180	5535	279.233	60-33-3	5280450	4444105	C01595	HMDB00673	1.005	0.9403	0.8817	1.1891	1.4337	0.9229	1.01	1.0679	0.9743	0.8986	1.0719	0.8954
1302	linolenate [alpha or gamma; (18:3n3 or 6)]	Lipid	Polyunsaturated Fatty Acid (n3 and n6)	34035	LC/MS Neg	100001337	5450	277.217		5280934	4444437	C06426	HMDB03073	0.7865	0.94	0.8619	1.2922	1.1887	0.8331	0.9109	0.9463	0.478	0.5337	0.731	0.4718
1784	linoleoyl ethanolamide	Lipid	Endocannabinoid	52608	LC/MS Neg	100006726	6150	322.275	68171-52-8	5283446	4446566		HMDB12252	1.7947	2.4615	1.7441	2.6744	3.1012	2.6547	2.2691	2.0165	1.84	2.1156	3.1226	1.6592
2495	linoleoyl-arachidonoyl-glycerol (18:2/20:4) [1]*	Lipid	Diacylglycerol	54955	LC/MS Pos Late	100010922	2590	658.541					HMDB07257	0.2269	0.2035	0.2371	0.2037	0.1904	0.195	0.2142	0.2196	0.1294	0.147	0.0957	0.1843
2496	linoleoyl-arachidonoyl-glycerol (18:2/20:4) [2]*	Lipid	Diacylglycerol	54956	LC/MS Pos Late	100010923	2650	658.541					HMDB07257	0.5593	0.5544	0.5796	0.6808	0.6251	0.5869	0.5366	0.502	0.336	0.3718	0.54	0.5525
2500	linoleoyl-docosahexaenoyl-glycerol (18:2/22:6) [2]*	Lipid	Diacylglycerol	54950	LC/MS Pos Late	100010929	2500	682.541					HMDB07266	0.3942	0.3348	0.4111	0.3442	0.2067	0.3448	0.2956	0.1726	0.2229	0.1407	0.0978	0.3297
2485	linoleoyl-linoleoyl-glycerol (18:2/18:2) [1]*	Lipid	Diacylglycerol	54968	LC/MS Pos Late	100010941	2720	634.541					HMDB07248	1.0264	0.9505	0.9428	1.3149	1.6516	0.9169	1.0686	1.3393	0.9742	0.9096	0.8808	1.4496
2486	linoleoyl-linoleoyl-glycerol (18:2/18:2) [2]*	Lipid	Diacylglycerol	54969	LC/MS Pos Late	100010942	2790	634.541					HMDB07248	0.2406	0.3223	0.2613	0.9615	0.4906	0.1543	0.105	0.1576	0.139	0.147	0.1244	0.4228
1544	linoleoylcarnitine (C18:2)*	Lipid	Fatty Acid Metabolism(Acyl Carnitine)	46223	LC/MS Pos Late	100003151	1430	424.342	36816-10-1	6450015	4952667		HMDB06469	0.3274	0.3274	0.795	1.1073	0.3274	1.0006	1.233	0.9387	0.3274	1.0983	1.2737	1.4364
1599	linoleoylcholine*	Lipid	Fatty Acid Metabolism (Acyl Choline)	57463	LC/MS Pos Late	100015760	1388	366.337						1.3899	0.8145	0.8155	1.5941	1.1886	0.5101	0.6109	1.1863	0.7925	0.4552	0.3591	0.7867
93	lysine	Amino Acid	Lysine Metabolism	1301	LC/MS Pos Early	407	2850	147.113	56-87-1	5962	5747	C00047	HMDB00182	1.8052	1.0521	1.0371	1.2028	2.0776	1.2026	1.2113	1.3859	1.1857	1.025	0.8325	1.0205
734	lysylleucine	Peptide	Dipeptide	40020	LC/MS Pos Early	100003196	3370	260.197	7369-79-1	4682588	3870665		HMDB28955	0.2623	0.46	0.671	0.1952	0.1899	0.599	0.4619	0.1899	0.1899	0.4905	0.4089	0.1899
1204	malate	Energy	TCA Cycle	1303	LC/MS Neg	409	615.6	133.014	6915-15-7	525	510	C00149	HMDB00156	3.8936	3.1042	3.4335	2.3001	4.3125	8.4081	8.5574	3.5646	4.3123	6.217	6.7496	2.4054
1108	mannitol/sorbitol	Carbohydrate	Fructose, Mannose and Galactose Metabolism	46142	LC/MS Polar	100001740	2320	181.072		5780	440	C00794	HMDB00247	3.9477	2.4915	2.8747	2.3135	4.3574	3.1706	2.9721	3.1697	3.143	3.1464	2.2614	3.0751
1109	mannose	Carbohydrate	Fructose, Mannose and Galactose Metabolism	584	LC/MS Polar	803	2200	179.056	3458-28-4	18950	141983	C00159	HMDB00169	1.6671	0.7238	1.195	1.2862	1.5865	0.84	1.3037	1.0521	0.936	0.7323	1.1783	1.6847
1255	margarate (17:0)	Lipid	Long Chain Fatty Acid	1121	LC/MS Neg	891	5731	269.249	506-12-7	10465	10033		HMDB02259	0.1448	0.1956	0.1566	0.2237	0.2065	0.1838	0.1853	0.1664	0.1072	0.1125	0.1655	0.098
1575	margaroylcarnitine (C17)*	Lipid	Fatty Acid Metabolism(Acyl Carnitine)	57512	LC/MS Pos Late	100004054	1424	414.358	106182-29-0		35015987		HMDB06210	0.4129	0.4129	0.4129	0.4129	0.4129	0.4129	0.4129	0.4129	0.4129	0.4129	0.4129	0.4129
1311	mead acid (20:3n9)	Lipid	Polyunsaturated Fatty Acid (n3 and n6)	35174	LC/MS Neg	100001472	5650	305.249	20590-32-3	5312531	4471956		HMDB10378	0.8387	1.0721	1.0207	1.389	1.3752	1.0091	1.1461	1.2763	0.6174	0.754	0.9186	0.6386
338	methionine	Amino Acid	Methionine, Cysteine, SAM and Taurine Metabolism	1302	LC/MS Pos Early	415	2526	150.058	63-68-3	6137	5907	C00073	HMDB00696	2.2495	1.8201	1.7963	1.7219	2.6328	1.8359	1.9363	2.0258	1.6239	1.8292	1.522	1.8421
342	methionine sulfone	Amino Acid	Methionine, Cysteine, SAM and Taurine Metabolism	44878	LC/MS Pos Early	100004635	1250	182.048	820-10-0	69961	63154			1.2334	0.9752	0.947	0.8175	1.283	1.0636	1.091	0.9267	0.8735	1.0632	0.7311	1.0248
343	methionine sulfoxide	Amino Acid	Methionine, Cysteine, SAM and Taurine Metabolism	18374	LC/MS Pos Early	100000039	1272	166.053	3226-65-1	158980	139840	C02989	HMDB02005	3.3151	3.248	4.0983	4.6949	3.6552	2.7741	2.7325	2.8312	2.1221	3.1897	3.3751	4.344
1494	methylmalonate (MMA)	Lipid	Fatty Acid Metabolism (also BCAA Metabolism)	1496	LC/MS Polar	418	3078.4	117.019	516-05-2	487	473	C02170	HMDB00202	0.5221	0.5221	1.2464	0.5221	2.2922	0.5221	2.6245	4.533	2.2237	4.1545	0.6429	0.5221
3685	methylphosphate	Nucleotide	Purine and Pyrimidine Metabolism	37070	LC/MS Pos Early	100001805	544	113	7023-27-0	13130	12578		HMDB61711	1.0076	1.0294	0.9504	0.8819	1.2853	0.9878	0.8923	0.8499	0.8356	1.0176	0.9992	1.1055
317	methylsuccinate	Amino Acid	Leucine, Isoleucine and Valine Metabolism	15745	LC/MS Polar	2051	2800	131.035	498-21-5	10349	9922		HMDB01844	2.781	2.1168	2.0526	1.9325	2.7684	2.127	1.5048	1.9748	1.9728	1.9526	1.2845	1.9298
2685	mevalonate	Lipid	Mevalonate Metabolism	39583	LC/MS Polar	30	1462	147.066	96949-03-0	439230	388367	C02104	HMDB00227	24.98	13.2983	17.5261	13.8342	26.4597	15.1893	21.4713	19.6015	18.8228	15.3362	13.5241	14.3951
2686	mevalonolactone	Lipid	Mevalonate Metabolism	48118	LC/MS Pos Early	100000772	1375	131.07	674-26-0	10428	9999		HMDB06024	7.7356	5.7344	5.2914	5.943	11.0596	5.3119	6.4455	8.2746	7.8072	5.4743	4.2858	4.6853
5033	MOPS	Xenobiotics	Chemical	47137	LC/MS Pos Early	100005863	700	210.079	1132-61-2	70807;2723950	63972			1.5947	0.8289	0.8271	0.819	1.6967	0.9747	1.0022	1.0663	1.1736	0.9978	0.7322	1.0122
1801	myo-inositol	Lipid	Inositol Metabolism	1124	LC/MS Polar	363	3506.3	225.062	87-89-8	892	10239179	C00137	HMDB00211	1.4323	1.2491	1.5687	1.1151	1.8326	1.1447	1.6509	1.6353	1.7119	1.6622	1.3157	1.4071
1247	myristate (14:0)	Lipid	Long Chain Fatty Acid	1365	LC/MS Neg	519	5440	227.202	544-63-8	11005	10539	C06424	HMDB00806	0.0967	0.0701	0.0673	0.0947	0.1254	0.0858	0.0853	0.0971	0.1176	0.1126	0.1417	0.114
1248	myristoleate (14:1n5)	Lipid	Long Chain Fatty Acid	32418	LC/MS Neg	100001198	5346.9	225.186	544-64-9	5281119	4444564	C08322	HMDB02000	0.4074	0.399	0.3609	0.3796	0.3654	0.2985	0.3474	0.3477	0.305	0.2381	0.2546	0.32
2610	myristoyl dihydrosphingomyelin (d18:0/14:0)*	Lipid	Dihydrosphingomyelins	57365	LC/MS Pos Late	100009038	2060	677.559			24846886		HMDB12085	9.4517	6.8742	6.5637	7.0995	10.1905	7.5541	6.8611	7.4668	13.112	11.3755	10.0421	13.4235
122	N,N,N-trimethyl-5-aminovalerate	Amino Acid	Lysine Metabolism	57687	LC/MS Pos Early	100015962	2186	160.133			34236878			6.0061	3.8242	3.44	3.6265	6.263	3.8716	3.6626	3.6247	4.1887	4.0251	2.7289	3.9499
410	N,N,N-trimethyl-alanylproline betaine (TMAP)	Amino Acid	Urea cycle; Arginine and Proline Metabolism	62947	LC/MS Pos Early	100020217	2470	229.155						8.4251	5.7369	6.6143	6.5739	5.454	8.0766	8.5404	11.1425	6.3883	12.1955	9.9577	7.9529
1166	N-acetyl-glucosamine 1-phosphate	Carbohydrate	Aminosugar Metabolism	15741	LC/MS Polar	1212	4052	300.049	31281-59-1	440364	389323	C04256	HMDB01367	4.1683	7.3427	7.8586	3.9556	3.6603	5.925	7.0064	3.3478	2.7003	6.2103	5.6045	4.5157
428	N-acetyl-isoputreanine*	Amino Acid	Polyamine Metabolism	62309	LC/MS Pos Early	100020487	2305	203.139						2.274	1.2376	0.9389	0.6963	1.98	1.0611	1.0975	0.864	1.2006	1.4298	0.8961	1.4053
30	N-acetylalanine	Amino Acid	Alanine and Aspartate Metabolism	1585	LC/MS Polar	1110	1564.8	130.051	97-69-8	88064	79449	C02847	HMDB00766	1.5555	1.3706	1.1418	1.0824	1.9028	1.5081	1.0973	1.3239	1.4033	1.4857	1.0453	1.5529
394	N-acetylarginine	Amino Acid	Urea cycle; Arginine and Proline Metabolism	33953	LC/MS Pos Early	100001266	2245	217.13	155-84-0	67427	60752	C02562	HMDB04620	2.355	1.4694	1.3052	1.5404	2.5385	1.496	1.5589	1.8019	2.6617	2.5662	2.0791	2.9668
39	N-acetylasparagine	Amino Acid	Alanine and Aspartate Metabolism	33942	LC/MS Pos Early	100001257	785	175.071	4033-40-3	99715	90090		HMDB06028	0.6179	1.1836	0.7163	0.6179	0.9473	0.6179	0.7231	0.6179	1.1804	1.3747	0.9646	1.2744
35	N-acetylaspartate (NAA)	Amino Acid	Alanine and Aspartate Metabolism	22185	LC/MS Neg	100000787	620.5	174.041	997-55-7;997-55-7	65065	58576	C01042	HMDB00812	0.0091	0.0091	0.0091	0.0091	0.0326	0.0101	0.0091	0.0091	0.0245	0.0363	0.0642	0.073
358	N-acetylcysteine	Amino Acid	Methionine, Cysteine, SAM and Taurine Metabolism	1586	LC/MS Pos Early	1107	1416	164.038	616-91-1	12035	11540	C06809	HMDB01890	1.5931	0.6645	0.6875	0.7065	1.2876	0.4866	0.4445	0.905	0.9104	0.689	0.4493	0.6817
1165	N-acetylglucosamine 6-phosphate	Carbohydrate	Aminosugar Metabolism	15107	LC/MS Polar	1213	4114	300.049	102029-88-9	439219	8216065	C00357	HMDB02817	2.4544	1.0625	0.9677	1.7713	2.9918	1.0041	1.1241	2.0408	1.59	0.9736	0.7961	2.1367
1186	N-acetylglucosamine/N-acetylgalactosamine	Carbohydrate	Aminosugar Metabolism	46539	LC/MS Pos Early	100006435	715	222.097		24139			HMDB00215	0.0375	0.0375	0.0375	0.0375	0.0375	0.0375	0.0375	0.0375	0.0375	0.0375	0.0375	0.0375
1183	N-acetylglucosaminylasparagine	Carbohydrate	Aminosugar Metabolism	48149	LC/MS Pos Early	1215	1212	336.14	2776-93-4	123826	21403014	C04540	HMDB00489	0.7181	0.6631	0.6414	0.6711	0.6479	0.5788	0.5584	0.5907	0.544	0.7145	0.5958	0.7753
44	N-acetylglutamate	Amino Acid	Glutamate Metabolism	15720	LC/MS Pos Early	100000282	1050	190.071	5817-08-03	70914	1266066	C00624	HMDB01138	1.7143	1.1347	1.5521	1.3452	1.3213	1.3993	1.506	1.3399	1.1871	1.1197	0.8794	1.1404
45	N-acetylglutamine	Amino Acid	Glutamate Metabolism	33943	LC/MS Pos Early	100001253	845	189.087	2490-97-3	182230	158492	C02716	HMDB06029	1.3233	1.3106	1.2264	1.515	1.4611	1.18	1.2683	1.4406	1.212	1.2789	1.0534	1.2287
2	N-acetylglycine	Amino Acid	Glycine, Serine and Threonine Metabolism	27710	LC/MS Pos Early	100001006	826	118.05	543-24-8	10972	10507		HMDB00532	1.9222	1.1922	1.1448	1.333	2.283	1.2753	1.3428	1.422	1.2067	1.205	0.8552	1.4057
68	N-acetylhistidine	Amino Acid	Histidine Metabolism	33946	LC/MS Pos Early	100001293	2065	198.087	39145-52-3	75619	68142	C02997	HMDB32055	0.2754	0.1475	0.163	0.3136	0.2755	0.1198	0.2397	0.2252	0.2058	0.2038	0.2479	0.3238
303	N-acetylisoleucine	Amino Acid	Leucine, Isoleucine and Valine Metabolism	33967	LC/MS Neg	100001276	2325	172.098	3077-46-1	2802421	2081100		HMDB61684	12.5108	11.9818	9.9101	10.5364	14.0384	13.0183	9.9187	10.8651	9.9866	12.9396	10.4149	12.6477
267	N-acetylleucine	Amino Acid	Leucine, Isoleucine and Valine Metabolism	1587	LC/MS Neg	1082	2400	172.098	1188-21-2	70912	64075	C02710	HMDB11756	2.3455	2.1825	2.0131	2.0788	2.6043	2.3331	2.0484	2.071	1.7939	2.1119	1.6376	2.1461
339	N-acetylmethionine	Amino Acid	Methionine, Cysteine, SAM and Taurine Metabolism	1589	LC/MS Neg	1083	1787	190.054	65-82-7	448580	395338	C02712	HMDB11745	0.9637	0.7885	0.7285	0.8093	1.0684	0.8193	0.695	0.8496	0.7465	0.8758	0.6445	0.8558
344	N-acetylmethionine sulfoxide	Amino Acid	Methionine, Cysteine, SAM and Taurine Metabolism	45428	LC/MS Pos Early	100005463	880	208.064	108646-71-5	193368	167798			1.3151	1.5936	1.4536	2.119	1.5686	1.0834	0.9635	1.3748	0.861	1.2063	0.9781	1.0973
1172	N-acetylneuraminate	Carbohydrate	Aminosugar Metabolism	32377	LC/MS Pos Early	1162	660	310.113	131-48-6	439197	10292217	C00270	HMDB00230	1.4128	0.924	0.7955	0.9384	1.4534	0.9667	0.8536	1.0333	1.2786	1.2926	0.8699	1.152
124	N-acetylphenylalanine	Amino Acid	Phenylalanine Metabolism	33950	LC/MS Neg	100001256	2597	206.082	2018-61-3	74839	67404	C03519	HMDB00512	4.0528	3.3152	2.2743	2.7657	3.8272	3.8494	2.267	2.8112	2.9077	3.6628	2.1044	2.9553
398	N-acetylproline	Amino Acid	Urea cycle; Arginine and Proline Metabolism	34387	LC/MS Pos Early	100001334	1695	158.081	1074-79-9	322640	285677			1.366	1.019	1.1102	1.5714	1.4902	1.0088	0.9813	1.1994	1.2539	1.2754	1.1409	1.7114
438	N-acetylputrescine	Amino Acid	Polyamine Metabolism	37496	LC/MS Pos Early	192	2230	131.118	18233-70-0	122356	109095	C02714	HMDB02064	1.6329	0.8851	0.9773	0.9619	1.3848	0.7978	0.9233	0.9347	1.0696	0.9424	0.8056	1.4599
10	N-acetylserine	Amino Acid	Glycine, Serine and Threonine Metabolism	37076	LC/MS Pos Early	100001851	800	148.06	97-14-3	65249	58744		HMDB02931	1.6891	1.3617	1.5707	1.5314	1.7991	1.2524	1.4552	1.4925	1.3701	1.3988	1.1998	1.7207
372	N-acetyltaurine	Amino Acid	Methionine, Cysteine, SAM and Taurine Metabolism	48187	LC/MS Neg	100005466	800	166.018		159864	140553			1.0635	0.8471	0.9866	1.1124	1.303	0.884	0.9576	1.0181	1.0134	1.2267	0.9766	1.2134
17	N-acetylthreonine	Amino Acid	Glycine, Serine and Threonine Metabolism	33939	LC/MS Neg	100001274	821.6	160.062	17093-74-2	152204	3841173		HMDB62557	1.1073	1.0574	1.0506	1.1459	1.4967	0.9362	0.9733	1.0761	0.9845	1.3757	0.9966	1.1994
141	N-acetyltyrosine	Amino Acid	Tyrosine Metabolism	32390	LC/MS Neg	100001104	1680	222.077	537-55-3	68310	61606		HMDB00866	2.1043	1.9624	1.0504	1.0338	1.2264	1	0.7548	0.8909	1.0941	1.3778	0.9618	0.8118
324	N-acetylvaline	Amino Acid	Leucine, Isoleucine and Valine Metabolism	1591	LC/MS Neg	1084	1704	158.082	96-81-1	66789	60154		HMDB11757	2.6176	2.2085	1.5448	2.1117	2.6774	2.2736	1.5416	1.8923	1.7295	2.2024	1.498	1.8408
400	N-alpha-acetylornithine	Amino Acid	Urea cycle; Arginine and Proline Metabolism	32984	LC/MS Pos Early	100000285	2000	175.108	6205-08-09	439232	388369	C00437	HMDB03357	0.4779	0.4542	0.4663	0.3877	0.481	0.4326	0.63	0.4368	0.1296	0.573	0.1296	0.2941
2549	N-behenoyl-sphingadienine (d18:2/22:0)*	Lipid	Ceramides	57372	LC/MS Pos Late	100015624	3911	620.598						0.3056	0.3056	0.3056	0.3056	0.3056	0.3056	0.3056	0.3056	0.3056	0.3056	0.3056	0.3056
399	N-delta-acetylornithine	Amino Acid	Urea cycle; Arginine and Proline Metabolism	43249	LC/MS Neg	100004523	858	173.093		9920500	8096135			0.5205	0.4123	0.4639	0.3795	0.5138	0.3403	0.3728	0.3638	0.3152	0.3896	0.2666	0.4659
340	N-formylmethionine	Amino Acid	Methionine, Cysteine, SAM and Taurine Metabolism	2829	LC/MS Neg	194	1543.8	176.039	4289-98-9	439750	388809	C03145	HMDB01015	0.0413	0.0491	0.0413	0.0413	0.0413	0.0437	0.0413	0.0413	0.1232	0.0413	0.0413	0.0413
1187	N-glycolylneuraminate	Carbohydrate	Aminosugar Metabolism	37123	LC/MS Pos Early	100001491	636	326.108	1113-83-3	123802	3794850	C03410	HMDB00833	1.4008	0.9877	0.8956	0.8603	1.5115	1.0399	0.783	1.0307	1.0554	1.0123	0.588	0.7904
409	N-methylproline	Amino Acid	Urea cycle; Arginine and Proline Metabolism	37431	LC/MS Pos Early	100001956	1335	130.086	475-11-6	557	541			5.452	3.806	4.3638	3.9386	4.3356	3.2416	4.0229	3.691	3.3116	4.558	3.1738	4.6416
412	N-monomethylarginine	Amino Acid	Urea cycle; Arginine and Proline Metabolism	43586	LC/MS Pos Early	100004488	2845	189.135	53308-83-1	132862	117259	C03884	HMDB29416	0.8968	0.5183	0.4408	0.5637	0.8056	0.4575	0.425	0.6081	0.5719	0.4483	0.3013	0.5766
2559	N-palmitoyl-heptadecasphingosine (d17:1/16:0)*	Lipid	Ceramides	57430	LC/MS Pos Late	100015731	2645	524.504						0.066	0.0374	0.0378	0.0619	0.0645	0.0306	0.0355	0.0367	0.0441	0.0334	0.0265	0.0506
2538	N-palmitoyl-phytosphingosine (t18:0/16:0)	Lipid	Ceramides	62881	LC/MS Pos Late	100019761	2632	556.53		10506988	8682389			0.012	0.0062	0.0081	0.0096	0.0115	0.0067	0.006	0.0063	0.011	0.0052	0.0069	0.0131
2547	N-palmitoyl-sphingadienine (d18:2/16:0)*	Lipid	Ceramides	57416	LC/MS Pos Late	100015609	2490	536.504						0.1864	0.2675	0.1864	0.3914	0.6462	0.2002	0.2712	0.6043	0.5379	0.2833	0.2336	0.2066
2529	N-palmitoyl-sphinganine (d18:0/16:0)	Lipid	Dihydroceramides	52604	LC/MS Pos Late	100009028	3090	540.535	5966-29-0	5283572	4446685		HMDB11760	0.7069	0.311	0.3417	0.6817	0.8711	0.3024	0.4116	0.5136	0.4822	0.3071	0.3259	0.6479
2537	N-palmitoyl-sphingosine (d18:1/16:0)	Lipid	Ceramides	44877	LC/MS Pos Late	1518	2893	538.519	24696-26-2	5283564	4446677		HMDB04949	0.0649	0.031	0.0372	0.054	0.0702	0.0265	0.0329	0.0351	0.0427	0.0288	0.0285	0.0594
2530	N-stearoyl-sphinganine (d18:0/18:0)*	Lipid	Dihydroceramides	1759	LC/MS Pos Late	922	3526	568.566	2304-80-5	5283573	4446686			1.8067	0.8424	0.9138	2.0193	2.6245	0.9339	1.1249	1.3264	1.0132	0.8098	0.8043	1.7175
2541	N-stearoyl-sphingosine (d18:1/18:0)*	Lipid	Ceramides	54979	LC/MS Pos Late	1547	3392	566.551	104404-17-3	5283565	4446678		HMDB04950	0.2003	0.086	0.1005	0.1638	0.2279	0.0866	0.1103	0.1333	0.1402	0.0793	0.0781	0.146
103	N6,N6,N6-trimethyllysine	Amino Acid	Lysine Metabolism	1498	LC/MS Pos Early	189	2825	189.16	23284-33-5	440120	140379	C03793	HMDB01325	8.2159	6.3409	6.1341	7.151	9.6055	6.411	6.0955	6.9034	7.3284	6.9346	6.1884	7.7744
95	N6-acetyllysine	Amino Acid	Lysine Metabolism	36752	LC/MS Pos Early	100001734	2131	189.123	692-04-6	92832	83801	C02727	HMDB00206	8.3403	6.424	6.6033	6.6206	9.1834	6.3121	6.5432	6.7616	6.5683	7.2385	6.2166	8.0781
101	N6-methyllysine	Amino Acid	Lysine Metabolism	62860	LC/MS Pos Early	100003415	2831	161.128	1188-07-4	164795	144469	C02728	HMDB02038	6.0125	4.5853	4.6408	4.471	6.7031	4.8189	4.7687	4.6285	4.2793	4.797	4.3112	4.7104
3706	nicotinamide	Cofactors and Vitamins	Nicotinate and Nicotinamide Metabolism	594	LC/MS Pos Early	432	1942	123.055	98-92-0	936	911	C00153	HMDB01406	1.5428	0.217	0.3873	1.3124	1.7708	0.27	0.3446	1.4456	0.8318	0.2568	0.2873	0.9984
3710	nicotinamide adenine dinucleotide (NAD+)	Cofactors and Vitamins	Nicotinate and Nicotinamide Metabolism	5278	LC/MS Neg	1310	1434	662.102	53-84-9	5893	5681	C00003	HMDB00902	1.3922	0.9688	1.0963	1.2764	1.4922	0.8612	0.9771	1.2392	1.0315	0.916	0.9224	1.5282
3711	nicotinamide adenine dinucleotide reduced (NADH)	Cofactors and Vitamins	Nicotinate and Nicotinamide Metabolism	31475	LC/MS Neg	428	1540	664.117	58-68-4;606-68-8	439153	388299	C00004	HMDB01487	0.2787	0.2787	0.2787	0.2787	0.2787	0.2787	0.2787	0.2787	0.2787	0.2787	0.2787	0.2787
3708	nicotinamide ribonucleotide (NMN)	Cofactors and Vitamins	Nicotinate and Nicotinamide Metabolism	22152	LC/MS Pos Early	1312	766	335.064	1094-61-7	14180	13553	C00455	HMDB00229	1.9644	3.7696	3.4463	1.8432	1.9273	3.4144	3.4781	1.4342	1.7261	4.258	3.6805	2.043
3709	nicotinamide riboside	Cofactors and Vitamins	Nicotinate and Nicotinamide Metabolism	33013	LC/MS Pos Early	100001310	2040	255.098	1341-23-7	439924		C03150	HMDB00855	1.4776	1.5644	1.4013	1.3259	1.4604	1.2607	1.1989	0.9146	1.3386	2.0762	1.5686	2.0069
3703	nicotinate	Cofactors and Vitamins	Nicotinate and Nicotinamide Metabolism	1504	LC/MS Pos Early	567	1673	124.039	59-67-6	938	913	C00253	HMDB01488	1.5917	1.0705	1.0663	1.289	1.4131	0.8158	0.9406	1.1455	1.1691	0.8463	0.7105	1.1103
3705	nicotinic acid mononucleotide (NaMN)	Cofactors and Vitamins	Nicotinate and Nicotinamide Metabolism	32461	LC/MS Pos Early	100001058	648	336.048	321-02-8	5288991	108821	C01185	HMDB01132	1.4126	0.5395	0.9348	0.7457	1.498	0.5915	0.8266	0.7979	0.9598	0.3173	0.5273	0.9045
1299	nisinate (24:6n3)	Lipid	Polyunsaturated Fatty Acid (n3 and n6)	57810	LC/MS Neg	100015785	5657	355.264	68378-49-4	11792612	9967286		HMDB02007	3.8293	3.799	3.4998	4.7946	5.5893	4.0273	4.1765	4.3767	3.6145	3.9896	5.1728	3.4629
1267	nonadecanoate (19:0)	Lipid	Long Chain Fatty Acid	1356	LC/MS Neg	892	6068	297.28	646-30-0	12591	12071	C16535	HMDB00772	0.7736	0.9007	0.7808	1.0323	1.0916	0.8638	0.9164	0.7473	0.6246	0.6928	1.0251	0.5776
184	O-methyltyrosine	Amino Acid	Tyrosine Metabolism	37451	LC/MS Pos Early	100002078	2790	196.097	1080-06-4	76957	69406		HMDB14903	0.2019	0.0719	0.1279	0.1185	0.1598	0.0924	0.1235	0.1039	0.1224	0.1055	0.0648	0.2059
183	o-Tyrosine	Amino Acid	Tyrosine Metabolism	43392	LC/MS Pos Early	100004290	2772	182.081	2370-61-8	91482	82607		HMDB06050	2.0098	0.5617	0.8255	0.5617	1.5109	0.5617	1.5377	0.5617	1.2075	0.5617	0.6794	1.0341
1260	oleate/vaccenate (18:1)	Lipid	Long Chain Fatty Acid	52285	LC/MS Neg	100008930	5655	281.249						0.9641	1.0346	0.9539	1.2617	1.3758	1.018	1.1271	1.0895	0.8912	0.9259	1.1809	0.8945
1766	oleoyl ethanolamide	Lipid	Endocannabinoid	38102	LC/MS Pos Late	1137	1661	326.305	11-58-0;111-58-0	5283454	4446574		HMDB02088	2.735	2.4589	2.22	1.9931	2.4622	2.0913	1.7568	1.8235	2.3284	2.6734	1.8552	2.6684
2494	oleoyl-arachidonoyl-glycerol (18:1/20:4) [2]*	Lipid	Diacylglycerol	54961	LC/MS Pos Late	100010937	2990	660.556					HMDB07228	0.1845	0.1914	0.1811	0.1969	0.1999	0.1795	0.1784	0.1772	0.2532	0.2728	0.1991	0.3459
2480	oleoyl-linoleoyl-glycerol (18:1/18:2) [1]	Lipid	Diacylglycerol	46798	LC/MS Pos Late	100002989	3115	636.556	106292-55-1		23975985		HMDB07219	1.7842	1.017	0.7236	1.3974	1.6856	0.9787	1.2868	1.3768	1.2679	1.0871	1.2566	1.66
2481	oleoyl-linoleoyl-glycerol (18:1/18:2) [2]	Lipid	Diacylglycerol	46799	LC/MS Pos Late	100002990	3223	636.556	104346-53-4		29788004		HMDB07219	1.0073	0.8818	0.707	1.1054	1.3194	0.8536	0.8274	0.9998	0.9818	0.9957	1.0684	1.5084
1595	oleoylcholine	Lipid	Fatty Acid Metabolism (Acyl Choline)	53260	LC/MS Pos Late	100009331	1449	368.352						1.5968	1.3716	1.3547	2.1219	1.5761	1.3668	1.1214	1.698	0.9086	0.7487	0.5402	1.1529
464	ophthalmate	Amino Acid	Glutathione Metabolism	34592	LC/MS Pos Early	100001311	2085	290.135	495-27-2	7018721	7993181		HMDB05765	2.2275	2.2054	2.4075	2.189	1.8408	1.5249	1.9704	1.5633	0.8575	1	0.8592	1.1532
382	ornithine	Amino Acid	Urea cycle; Arginine and Proline Metabolism	1493	LC/MS Pos Early	444	2800	133.097	3184-13-2	6262	6026	C00077	HMDB03374	0.226	0.122	0.2375	0.1304	0.2848	0.1422	0.3055	0.2054	0.0861	0.0754	0.1176	0.1958
3616	orotate	Nucleotide	Pyrimidine Metabolism, Orotate containing	1505	LC/MS Polar	445	1638.1	155.01	50887-69-9	967	942	C00295	HMDB00226	0.4236	0.251	0.4006	0.2017	0.6948	0.5331	1.0049	0.6517	0.3651	0.4089	0.4185	0.2996
3911	p-cresol sulfate	Xenobiotics	Benzoate Metabolism	36103	LC/MS Neg	100001315	2890	187.007	3233-57-7	4615423	3806480		HMDB11635	1.675	0.757	0.7239	0.665	1.6602	1.1327	0.9046	0.9171	1.1592	0.9992	0.5173	0.8505
1252	palmitate (16:0)	Lipid	Long Chain Fatty Acid	1336	LC/MS Neg	424	5618	255.233	57-10-3	985	960	C00249	HMDB00220	0.3832	0.2438	0.2491	0.268	0.445	0.2712	0.3013	0.2876	0.3157	0.2641	0.2327	0.3132
1253	palmitoleate (16:1n7)	Lipid	Long Chain Fatty Acid	33447	LC/MS Neg	452	5475	253.217	373-49-9	445638	393216	C08362	HMDB03229	0.2947	0.4227	0.3537	0.5188	0.4431	0.3742	0.3864	0.3672	0.1691	0.1799	0.2462	0.1564
2466	palmitoleoyl-linoleoyl-glycerol (16:1/18:2) [1]*	Lipid	Diacylglycerol	54967	LC/MS Pos Late	100010930	2664	608.525					HMDB07132	0.5282	0.5282	0.5282	0.5282	0.5282	0.5282	0.5282	0.5282	0.5282	0.5282	0.5282	0.5282
2611	palmitoyl dihydrosphingomyelin (d18:0/16:0)*	Lipid	Dihydrosphingomyelins	52434	LC/MS Pos Late	100008954	2290	705.591		9939965	8115586			0.7293	0.6175	0.5995	0.651	0.8429	0.6267	0.6329	0.6352	0.6883	0.6736	0.5663	0.7432
1769	palmitoyl ethanolamide	Lipid	Endocannabinoid	38165	LC/MS Neg	1489	6300	298.275	544-31-0	4671	4509	C16512	HMDB02100	0.8773	0.9272	0.6629	0.9652	1.4543	1.0333	0.8816	0.9374	0.6491	0.9846	1.3463	0.7302
2615	palmitoyl sphingomyelin (d18:1/16:0)	Lipid	Sphingomyelins	37506	LC/MS Pos Late	100002107	2168	703.575	6254-89-3	9939941	8115562			0.086	0.0683	0.0706	0.0616	0.0984	0.0748	0.0656	0.0627	0.0735	0.079	0.0664	0.0848
2469	palmitoyl-arachidonoyl-glycerol (16:0/20:4) [2]*	Lipid	Diacylglycerol	54958	LC/MS Pos Late	100010925	3015	634.541					HMDB07112	0.0433	0.0332	0.0316	0.0344	0.04	0.0511	0.0341	0.047	0.025	0.0257	0.0257	0.0425
2471	palmitoyl-docosahexaenoyl-glycerol (16:0/22:6) [1]*	Lipid	Diacylglycerol	57373	LC/MS Pos Late	100015618	2749	658.541					HMDB07121	0.7302	0.7302	0.7302	0.7302	0.7302	0.7302	0.7302	0.7302	0.7302	0.7302	0.7302	0.7302
2472	palmitoyl-docosahexaenoyl-glycerol (16:0/22:6) [2]*	Lipid	Diacylglycerol	57374	LC/MS Pos Late	100015619	2830	658.541					HMDB07121	0.0243	0.0173	0.0226	0.0236	0.0281	0.0208	0.0168	0.011	0.0064	0.0092	0.0071	0.0221
2662	palmitoyl-heptadecasphingosine-phosphoethanolamine (d17:1/16:0)	Lipid	Ceramide PEs	62990	LC/MS Pos Late	100021168	2097	647.512						0.7902	0.7902	0.7902	0.7902	0.7902	0.7902	0.7902	0.7902	0.7902	0.7902	0.7902	0.7902
2461	palmitoyl-linoleoyl-glycerol (16:0/18:2) [1]*	Lipid	Diacylglycerol	52633	LC/MS Pos Late	100009052	3080	610.541		9543695	7822645		HMDB07103	0.1567	0.1043	0.0882	0.1138	0.1819	0.0803	0.0682	0.1768	0.1203	0.0971	0.1407	0.2195
2462	palmitoyl-linoleoyl-glycerol (16:0/18:2) [2]*	Lipid	Diacylglycerol	52634	LC/MS Pos Late	100009055	3197	610.541					HMDB07103	0.1338	0.1013	0.0683	0.101	0.1548	0.096	0.0864	0.1326	0.1418	0.1196	0.1527	0.2036
2667	palmitoyl-nonadecanoylsphingosine-phosphoethanolamine (d19:1/16:0)	Lipid	Ceramide PEs	62993	LC/MS Pos Late	100021165	2325	675.544						0.7164	0.7164	0.7164	0.7164	0.7164	0.7164	0.7164	0.7164	0.7164	0.7164	0.7164	0.7164
2459	palmitoyl-oleoyl-glycerol (16:0/18:1) [1]*	Lipid	Diacylglycerol	54943	LC/MS Pos Late	100010916	3562	612.556				C13861	HMDB07102	0.2034	0.2034	0.2034	0.2034	0.2034	0.2034	0.2034	0.2034	0.2034	0.2034	0.2034	0.3986
2460	palmitoyl-oleoyl-glycerol (16:0/18:1) [2]*	Lipid	Diacylglycerol	54942	LC/MS Pos Late	100010917	3695	612.556				C13861	HMDB07102	0.2394	0.1363	0.1383	0.1782	0.2834	0.1699	0.1404	0.1927	0.4089	0.3206	0.3621	0.5565
2646	palmitoyl-sphingosine-phosphoethanolamine (d18:1/16:0)	Lipid	Ceramide PEs	62984	LC/MS Pos Late	100021162	2207	661.528						0.0039	0.0045	0.003	0.0055	0.0081	0.003	0.0034	0.007	0.0074	0.005	0.003	0.0067
1541	palmitoylcarnitine (C16)	Lipid	Fatty Acid Metabolism(Acyl Carnitine)	44681	LC/MS Pos Late	100000776	1425	400.342	6865-14-1	461	448	C02990	HMDB00222	0.7831	1.1546	1.3165	0.8508	0.5039	1.2518	1.1009	0.6673	0.3075	1.1101	0.7689	0.6802
1594	palmitoylcholine	Lipid	Fatty Acid Metabolism (Acyl Choline)	52944	LC/MS Pos Late	100009233	1482	342.337		151731	133731			0.4111	0.4111	0.4111	1.0282	0.4111	0.4111	0.4111	0.4111	0.4111	0.4111	0.4111	0.4111
3740	pantetheine	Cofactors and Vitamins	Pantothenate and CoA Metabolism	57555	LC/MS Neg	100001495	2765	277.123	496-65-1	439322	388453	C00831		0.4932	0.5009	0.6984	0.6763	0.2424	0.1944	0.2527	0.4456	0.3708	0.46	0.3673	0.6429
3733	pantothenate	Cofactors and Vitamins	Pantothenate and CoA Metabolism	1508	LC/MS Pos Early	1024	1667	220.118	137-08-6	6613	6361	C00864	HMDB00210	1.1952	0.6075	0.6123	0.5794	1.1567	0.7118	0.6511	0.6967	0.824	0.7104	0.5202	0.7666
1251	pentadecanoate (15:0)	Lipid	Long Chain Fatty Acid	1361	LC/MS Neg	980	5521	241.217	1002-84-2;10002-84-2	13849	13249	C16537	HMDB00826	0.235	0.158	0.1539	0.2308	0.3369	0.1747	0.2211	0.1903	0.1964	0.1535	0.1544	0.176
5013	phenol red	Xenobiotics	Chemical	36817	LC/MS Neg	100001724	3665.9	353.049	143-74-8	4766	4602	C12600		1.3261	0.6378	0.581	0.5205	1.3931	0.8923	0.6883	0.7199	0.8439	0.793	0.4437	0.6672
157	phenol sulfate	Amino Acid	Tyrosine Metabolism	32553	LC/MS Neg	100001510	2156	172.991	937-34-8	74426	67018	C02180	HMDB60015	1.6821	0.751	0.7744	0.6228	1.6118	1.0394	0.8523	0.8729	1.4888	1.0704	0.5933	0.8484
133	phenylacetate	Amino Acid	Phenylalanine Metabolism	15958	LC/MS Neg	100000011	2150	135.045	103-82-2	999	10181341	C07086	HMDB00209	0.5428	0.4205	0.4205	0.4205	0.5761	0.4205	0.4205	0.4205	0.4205	0.4205	0.4205	0.4205
957	phenylacetylglutamine	Peptide	Acetylated Peptides	35126	LC/MS Pos Early	100001417	2145	265.118	28047-15-6	92258	270643	C04148	HMDB06344	1.4422	0.5868	0.5818	1	0.7372	0.955	1.3426	0.8092	1.2781	1.3642	0.8125	1.2082
960	phenylacetylglycine	Peptide	Acetylated Peptides	33945	LC/MS Neg	100001275	2375	192.067	500-98-1	68144	61452	C05598	HMDB00821	8.8363	5.0652	4.9632	4.3671	9.0691	6.5283	5.0385	5.6132	6.6853	6.6959	3.9766	6.02
123	phenylalanine	Amino Acid	Phenylalanine Metabolism	64	LC/MS Pos Early	460	2878	166.086	63-91-2	6140	5910	C00079	HMDB00159	1.6633	1.1002	1.0608	1.0685	1.7593	1.1978	1.1325	1.2881	1.1944	1.2034	0.9233	1.2287
763	phenylalanylalanine	Peptide	Dipeptide	41374	LC/MS Pos Early	100003589	2909	237.123	3918-87-4	5488196	4589716			0.3657	0.5595	0.5414	0.2884	0.3916	0.5734	0.4618	0.2719	0.2619	0.7349	0.566	0.4328
767	phenylalanylglycine	Peptide	Dipeptide	41370	LC/MS Pos Early	100003588	2898	223.108	721-90-4	98207	88678		HMDB28995	0.1428	0.2346	0.2538	0.1289	0.1519	0.1899	0.1975	0.1128	0.0712	0.1856	0.1551	0.144
129	phenyllactate (PLA)	Amino Acid	Phenylalanine Metabolism	22130	LC/MS Neg	100000774	2208	165.056	828-01-3	3848	3715	C05607	HMDB00779	0.2609	0.1982	0.1127	0.1479	0.2373	0.1935	0.0892	0.1392	0.2846	0.2909	0.1396	0.3689
128	phenylpyruvate	Amino Acid	Phenylalanine Metabolism	566	LC/MS Neg	241	2515	163.04	156-06-9	997	972	C00166	HMDB00205	0.0882	0.0122	0.012	0.0215	0.1264	0.0318	0.0237	0.0346	0.075	0.0221	0.0166	0.0327
1218	phosphate	Energy	Oxidative Phosphorylation	42109	LC/MS Neg	461	608	96.9696	7664-38-2	1061	1032	C00009	HMDB01429	2.8856	1.9358	2.0174	2.1156	3.1941	1.9737	2.2862	2.2504	2.1741	2.2006	1.7051	2.3105
1004	phosphoenolpyruvate (PEP)	Carbohydrate	Glycolysis, Gluconeogenesis, and Pyruvate Metabolism	597	LC/MS Neg	463	587.3	166.975	10526-80-4	1005	980	C00074	HMDB00263	68.4561	28.7711	33.9244	34.6252	77.4644	31.1964	35.8985	45.3502	37.9134	28.2761	23.5532	31.2621
1836	phosphoethanolamine	Lipid	Phospholipid Metabolism	1600	LC/MS Neg	1026	638	140.012	1071-23-4	1015	990	C00346	HMDB00224	10.1792	7.6916	9.614	10.4166	11.5886	7.2377	9.7588	9.5546	7.1885	7.2763	6.1342	8.5931
3735	phosphopantetheine	Cofactors and Vitamins	Pantothenate and CoA Metabolism	15504	LC/MS Neg	100000328	1597	357.089	NA	987	103123	C01134	HMDB01416	7.872	3.7333	3.6515	5.5609	6.5566	2.6197	2.7324	5.8952	4.4879	3.0616	2.2547	4.1248
19	phosphothreonine	Amino Acid	Glycine, Serine and Threonine Metabolism	37453	LC/MS Pos Early	100002076	605	200.032	27530-80-9	1016	991	C12147		6.3329	5.5426	7.9322	5.8586	8.7676	5.5076	8.6259	6.7486	4.0888	4.6877	4.5253	4.7843
2526	phytosphingosine	Lipid	Sphingolipid Synthesis	1510	LC/MS Pos Late	469	1367	318.3	554-62-1	122121	21238683	C12144	HMDB04610	0.3732	0.3732	0.3732	0.3732	0.3732	0.3732	0.3732	0.3732	0.3732	0.3732	0.3732	0.3732
116	pipecolate	Amino Acid	Lysine Metabolism	1444	LC/MS Pos Early	1025	2200	130.086	4043-87-2	849	826	C00408	HMDB00070	3.0245	2.3364	2.8059	1.8345	2.7515	2.2365	2.1282	2.0244	2.3401	2.3808	1.9059	3.2474
406	pro-hydroxy-pro	Amino Acid	Urea cycle; Arginine and Proline Metabolism	35127	LC/MS Pos Early	100001167	2128	229.118	18684-24-7	11673055	9847785		HMDB06695	5.9702	2.5487	2.4011	2.4162	5.9718	3.5867	3.7389	3.8419	4.4804	3.5784	2.5907	3.0624
390	proline	Amino Acid	Urea cycle; Arginine and Proline Metabolism	1898	LC/MS Pos Early	480	1603	116.071	147-85-3	145742	128566	C00148	HMDB00162	4.3696	3.4509	3.5976	4.1921	4.8584	3.364	3.9994	3.9391	3.7287	4.0977	3.5458	4.2568
786	prolylglycine	Peptide	Dipeptide	40703	LC/MS Pos Early	100003674	2136	173.092	2578-57-6	6426709	4932143		HMDB11178	5.0664	3.6986	3.9152	3.6855	4.5151	3.6485	4.584	4.1666	3.5075	3.9407	3.6377	4.2796
1491	propionylcarnitine (C3)	Lipid	Fatty Acid Metabolism (also BCAA Metabolism)	32452	LC/MS Pos Early	100001162	2590	218.139	17298-37-2	107738	96904	C03017	HMDB00824	2.2562	0.6781	0.9275	1.2717	2.9895	1	2.8884	2.9037	1.5076	0.5351	0.9212	1.2653
3630	pseudouridine	Nucleotide	Pyrimidine Metabolism, Uracil containing	33442	LC/MS Neg	821	1100	243.062	1445-07-4	15047	21403010	C02067	HMDB00767	1.6952	1.673	1.5768	1.6305	1.7664	1.4537	1.3869	1.495	1.1081	1.4087	1.227	1.5119
3785	pterin	Cofactors and Vitamins	Pterin Metabolism	43023	LC/MS Pos Early	100004216	1805	164.057	22363-60-4	73000	65806	C00715	HMDB00802	5.3717	2.9855	3.8481	3.3342	4.2504	3.6027	3.7935	3.6165	3.1836	3.1425	2.3241	3.2396
426	putrescine	Amino Acid	Polyamine Metabolism	1408	LC/MS Pos Early	49	3027	89.1073	110-60-1	1045	13837702	C00134	HMDB01414	2.9097	2.1386	1.9752	1.8046	3.034	2.2693	2.0077	2.1325	1.8484	2.1016	1.7928	2.1436
3836	pyridoxal	Cofactors and Vitamins	Vitamin B6 Metabolism	1651	LC/MS Pos Early	491	2343	168.066	65-22-5	1050	1021	C00250	HMDB01545	0.5619	0.5151	0.4496	0.3083	0.545	0.4626	0.4449	0.3784	0.4212	0.5069	0.3103	0.3467
3833	pyridoxamine	Cofactors and Vitamins	Vitamin B6 Metabolism	2150	LC/MS Pos Early	568	2975	169.097	58052-48-5	1052	1023	C00534	HMDB01431	1.5549	1.3507	1.2943	1.1373	1.2307	0.9971	1.0753	1.0438	1.013	1.2821	0.748	0.9531
3834	pyridoxamine phosphate	Cofactors and Vitamins	Vitamin B6 Metabolism	3138	LC/MS Pos Early	493	1932	249.063	529-96-4	1053	1024	C00647	HMDB01555	2.9801	2.9535	3.0334	3.175	2.9795	2.378	2.9503	2.8312	1.6972	2.4481	2.2899	2.6334
3837	pyridoxate	Cofactors and Vitamins	Vitamin B6 Metabolism	31555	LC/MS Neg	100001121	2185	182.046	82-82-6	6723	6467	C00847	HMDB00017	4.1085	1.8886	2.0355	1.6436	3.8127	2.8411	2.1228	2.1729	2.4895	2.4565	1.2797	1.9459
3831	pyridoxine (Vitamin B6)	Cofactors and Vitamins	Vitamin B6 Metabolism	608	LC/MS Pos Early	936	2442	170.081	58-56-0	1054	1025	C00314	HMDB02075	2.4252	2.378	2.3451	1.4439	2.3753	2.3563	2.0169	1.8393	1.9445	2.1442	1.3433	1.8197
51	pyroglutamine*	Amino Acid	Glutamate Metabolism	46225	LC/MS Pos Early	100001540	1900	129.066	2353-44-8	134508	118562			1.3799	0.9735	1.0694	0.7154	1.3343	0.9143	0.9489	0.7073	0.6918	0.9836	0.7746	1.0992
1005	pyruvate	Carbohydrate	Glycolysis, Gluconeogenesis, and Pyruvate Metabolism	22250	LC/MS Polar	823	2650	175.025	127-17-3	1060	96901	C00022	HMDB00243	0.072	0.0558	0.0528	0.0493	0.1341	0.0921	0.0802	0.0465	0.1294	0.1373	0.1503	0.2084
3817	retinol (Vitamin A)	Cofactors and Vitamins	Vitamin A Metabolism	1806	LC/MS Pos Late	498	1636	269.226	68-26-8	445354	393012	C00473	HMDB00305	0.6143	0.62	0.6144	0.634	0.6898	0.6224	0.5068	0.5931	0.5986	0.4544	0.3328	0.4847
1028	ribitol	Carbohydrate	Pentose Metabolism	15772	LC/MS Polar	100000406	1789.6	151.061	488-81-3	6912	10254628	C00474	HMDB00508	1.9887	1.7217	1	0.9904	0.3687	1.541	0.3687	0.3687	0.3687	0.3687	0.3687	1.4416
3730	riboflavin (Vitamin B2)	Cofactors and Vitamins	Riboflavin Metabolism	1827	LC/MS Pos Early	500	2292	377.146	83-88-5	493570	431981	C00255	HMDB00244	0.8947	0.9896	1.0637	0.4621	1.0724	0.9287	1.0023	0.5017	0.4518	0.7853	0.5987	0.3494
1029	ribonate	Carbohydrate	Pentose Metabolism	27731	LC/MS Polar	100001007	2425	165.04	5336-08-03	5460677	4574162	C01685	HMDB00867	1.5272	0.8532	1.0871	0.9565	1.7074	1.3459	0.8593	0.6591	0.9074	0.8905	0.5418	0.7899
1027	ribose	Carbohydrate	Pentose Metabolism	1471	LC/MS Polar	914	1508.2	195.051	50-69-1	5779	4470639	C00121	HMDB00283	0.0326	0.1118	0.1165	0.0498	0.0381	0.0903	0.0998	0.0307	0.0182	0.0664	0.08	0.0212
1021	ribose 1-phosphate	Carbohydrate	Pentose Phosphate Pathway	1763	LC/MS Polar	219	4025	229.012	50-99-7;58459-37-3	439236	388373	C00620	HMDB01489	2.7761	0.843	1.6223	1.6478	2.3768	1.2066	1.6202	1.9275	1.7828	0.6364	1.0488	1.5574
1053	ribulonate/xylulonate*	Carbohydrate	Pentose Metabolism	61858	LC/MS Polar	100019968	2350	165.04						3.0936	0.6644	0.7202	1.0977	2.4496	0.9501	1.5517	1.7811	1.4309	0.9896	0.5488	1.0104
1013	ribulose 5-phosphate	Carbohydrate	Pentose Phosphate Pathway	1474	LC/MS Polar	296	3922	229.012	18265-46-8;108321-99-9	439184	388327	C00199	HMDB00618	0.0632	0.0305	0.0296	0.0427	0.0774	0.0113	0.0113	0.0448	0.0407	0.0113	0.0235	0.072
1030	ribulose/xylulose	Carbohydrate	Pentose Metabolism	54671	LC/MS Polar	100006122	1400	195.051		5289590				0.0105	0.0104	0.0093	0.0116	0.0138	0.0092	0.0081	0.0143	0.0111	0.0153	0.0139	0.0194
59	S-1-pyrroline-5-carboxylate	Amino Acid	Glutamate Metabolism	42370	LC/MS Pos Early	35	1528	114.055	2906-39-0	1196	10140206	C04322	HMDB01301	2.8591	2.4789	2.9169	2.2666	3.2244	2.0171	2.3282	2.2176	1.7253	1.7664	1.7643	1.9816
349	S-adenosylhomocysteine (SAH)	Amino Acid	Methionine, Cysteine, SAM and Taurine Metabolism	42382	LC/MS Neg	197	1832.4	383.114	979-92-0	439155	16788012	C00021	HMDB00939	1.394	1.6695	1.6831	1.3776	1.5484	1.6298	1.5158	1.3956	1.112	1.635	1.2557	1.4177
348	S-adenosylmethionine (SAM)	Amino Acid	Methionine, Cysteine, SAM and Taurine Metabolism	15915	LC/MS Pos Early	1263	3002	399.145	24346-00-7;86867-01-8;86867-0108	34756		C00019	HMDB01185	2.1871	2.7664	2.4463	2.0095	2.4159	2.8257	2.5028	2.0868	1.4099	2.4972	1.551	1.6743
359	S-methylcysteine	Amino Acid	Methionine, Cysteine, SAM and Taurine Metabolism	39592	LC/MS Pos Early	100002749	1955	119.016	1187-84-4	24417	22826		HMDB02108	0.2474	0.68	0.497	5.1933	2.5575	0.6949	3.5645	3.563	1.8079	0.2474	3.4724	1.3564
454	S-methylglutathione	Amino Acid	Glutathione Metabolism	33944	LC/MS Pos Early	100001259	2200	322.107	2922-56-7	3605667	2841309	C11347		21.0124	15.9539	16.239	11.1258	13.1463	12.7704	13.9789	12.7961	8.0344	11.6875	10.3439	14.4092
107	saccharopine	Amino Acid	Lysine Metabolism	1495	LC/MS Pos Early	392	2530	277.139	997-68-2	160556	141086	C00449	HMDB00279	0.099	0.0957	0.1204	0.1455	0.1756	0.1005	0.1294	0.0835	0.2008	0.2615	0.3099	0.4863
1052	sedoheptulose	Carbohydrate	Pentose Metabolism	53237	LC/MS Polar	100002619	2255	209.067	3019-74-7	5459879	4573620		HMDB03219	1.3305	1.6008	1.732	1.0104	1.2962	1.2927	1.5558	0.9662	1.0967	1.5509	1.2837	1.1943
1023	sedoheptulose-7-phosphate	Carbohydrate	Pentose Phosphate Pathway	35649	LC/MS Neg	100001628	599.6	289.033	2646-35-7	616	596	C05382	HMDB01068	2.0226	1.658	1.7523	1.4542	1.7349	1.3916	1.5187	1.1572	1.3625	1.7127	1.5612	1.5662
9	serine	Amino Acid	Glycine, Serine and Threonine Metabolism	1648	LC/MS Pos Early	503	1239	106.05	56-45-1	5951	5736	C00065	HMDB00187	1.197	0.9695	0.9558	0.9315	1.1868	0.8797	0.8638	0.8893	0.8607	0.9979	0.8464	1.1348
238	serotonin	Amino Acid	Tryptophan Metabolism	2342	LC/MS Pos Early	504	2550	177.102	153-98-0	5202	5013	C00780	HMDB00259	1.7614	1.303	0.9945	0.1241	1.3907	1.1876	1.5936	1.0047	1.0393	1.792	1.011	1.4813
429	spermidine	Amino Acid	Polyamine Metabolism	485	LC/MS Pos Early	50	3355	146.165	124-20-9	1102	1071	C00315	HMDB01257	1.4188	1.0378	1.1569	1.0304	1.598	1.1689	0.9466	0.8104	0.7563	0.9599	0.7253	0.9296
2523	sphinganine	Lipid	Sphingolipid Synthesis	17769	LC/MS Pos Late	313	1413	302.305	3102-56-5	3126	3014	C00836	HMDB00269	1.1108	0.7411	0.9358	1.0009	1.1364	0.8297	1.0132	0.909	1.0558	0.8886	0.7472	1.0876
2624	sphingomyelin (d17:1/14:0, d16:1/15:0)*	Lipid	Sphingomyelins	62152	LC/MS Pos Late	100020276	1950	661.528						0.4205	0.1938	0.1938	0.2259	0.1938	0.1938	0.2505	0.2591	0.2524	0.2746	0.1938	0.2683
2627	sphingomyelin (d17:1/16:0, d18:1/15:0, d16:1/17:0)*	Lipid	Sphingomyelins	52433	LC/MS Pos Late	100006314	2082	689.559	121999-58-4		28532779			0.0594	0.0447	0.0493	0.0492	0.0628	0.0473	0.0438	0.0431	0.0545	0.0474	0.0373	0.0497
2628	sphingomyelin (d17:2/16:0, d18:2/15:0)*	Lipid	Sphingomyelins	57483	LC/MS Pos Late	100015793	1837	687.544						0.5983	0.5983	0.5983	0.5983	0.5983	0.5983	0.5983	0.5983	0.5983	0.5983	0.5983	0.5983
2613	sphingomyelin (d18:0/18:0, d19:0/17:0)*	Lipid	Dihydrosphingomyelins	57473	LC/MS Pos Late	100009027	2362	733.622			24846878		HMDB12087	2.6055	2.2213	2.2224	2.4784	2.8826	2.2061	2.3258	2.2484	1.7744	2.0728	1.7219	2.4971
2614	sphingomyelin (d18:0/20:0, d16:0/22:0)*	Lipid	Dihydrosphingomyelins	57476	LC/MS Pos Late	100015786	2600	761.653						1.4182	1.125	1.5892	1.5546	1.7842	1.3074	1.1507	1	0.6922	0.7582	0.6579	1.5685
2625	sphingomyelin (d18:1/14:0, d16:1/16:0)*	Lipid	Sphingomyelins	42463	LC/MS Pos Late	100004328	1998	675.544		11433862	9608732		HMDB12097	0.6212	0.525	0.4177	0.4608	0.7075	0.4948	0.438	0.4898	1.0837	0.9894	0.8442	1.1053
2630	sphingomyelin (d18:1/17:0, d17:1/18:0, d19:1/16:0)	Lipid	Sphingomyelins	52615	LC/MS Pos Late	100008920	2312	717.591	121999-64-2					0.0652	0.0593	0.0573	0.0617	0.0757	0.0581	0.0554	0.0544	0.0636	0.0609	0.0492	0.0592
2631	sphingomyelin (d18:1/18:1, d18:2/18:0)	Lipid	Sphingomyelins	37529	LC/MS Pos Late	100002106	2167	729.591	108392-10-5	6443882	4947837		HMDB12101	0.3578	0.2626	0.2961	0.2375	0.3484	0.2304	0.2249	0.2213	0.2436	0.2843	0.2513	0.2918
2632	sphingomyelin (d18:1/19:0, d19:1/18:0)*	Lipid	Sphingomyelins	57475	LC/MS Pos Late	100015787	2330	745.622						0.2638	0.2116	0.2523	0.2246	0.3527	0.256	0.1897	0.2231	0.192	0.1607	0.1363	0.2101
2633	sphingomyelin (d18:1/20:0, d16:1/22:0)*	Lipid	Sphingomyelins	48490	LC/MS Pos Late	100006290	2685	759.638			23113477		HMDB12102	0.7273	0.6589	0.7143	0.5631	0.9683	0.8568	0.5918	0.5818	0.3746	0.541	0.4682	0.6485
2636	sphingomyelin (d18:1/21:0, d17:1/22:0, d16:1/23:0)*	Lipid	Sphingomyelins	52495	LC/MS Pos Late	100009025	2793	773.653						0.6134	0.7168	0.8721	0.4798	1.0428	0.715	0.3717	0.2959	0.2959	0.427	0.3202	0.6993
2638	sphingomyelin (d18:1/22:1, d18:2/22:0, d16:1/24:1)*	Lipid	Sphingomyelins	48493	LC/MS Pos Late	100006295	2666	785.653			29368329		HMDB12104	1.1746	1.0735	1.1792	0.9179	1.6642	1.3901	0.8098	0.8534	0.5211	0.8148	0.7124	0.7818
2641	sphingomyelin (d18:1/24:1, d18:2/24:0)*	Lipid	Sphingomyelins	47153	LC/MS Pos Late	100005986	3033	813.684	94359-13-4		24846874		HMDB12107	0.7053	0.5776	0.6576	0.5383	1.0076	0.7813	0.5109	0.5047	0.2869	0.4747	0.4349	0.5738
2626	sphingomyelin (d18:2/14:0, d18:1/14:1)*	Lipid	Sphingomyelins	47154	LC/MS Pos Late	100005985	1860	673.528						0.8101	0.7094	0.7135	0.6933	0.732	0.6497	0.474	0.4291	1.2179	1.2221	1.0467	1.4303
2629	sphingomyelin (d18:2/16:0, d18:1/16:1)*	Lipid	Sphingomyelins	42459	LC/MS Pos Late	100004329	2002	701.559						0.3596	0.3002	0.2913	0.2797	0.3738	0.2921	0.2532	0.2591	0.2174	0.2387	0.2042	0.2637
2621	sphingomyelin (d18:2/18:1)*	Lipid	Sphingomyelins	57474	LC/MS Pos Late	100015788	1904	727.575						0.988	0.6782	1.071	0.6782	0.6782	0.6782	0.9017	0.6782	1.0037	0.9581	0.6782	1.0729
2640	sphingomyelin (d18:2/23:0, d18:1/23:1, d17:1/24:1)*	Lipid	Sphingomyelins	52435	LC/MS Pos Late	100008956	2845	799.669						0.9826	0.8336	0.9288	0.6373	1.3298	1	0.5368	0.579	0.1885	0.5183	0.4564	0.679
2642	sphingomyelin (d18:2/24:1, d18:1/24:2)*	Lipid	Sphingomyelins	52437	LC/MS Pos Late	100008957	2635	811.669						1.0115	0.902	0.9429	0.826	1.4015	1.1273	0.7038	0.7772	0.4843	0.7654	0.6378	0.7882
2668	sphingosine	Lipid	Sphingosines	17747	LC/MS Pos Late	297	1393	300.29	123-78-4	5353955	4510275	C00319	HMDB00252	0.3468	0.3468	0.3986	0.3468	0.5517	0.3468	0.357	0.3468	0.4059	0.3811	0.3468	0.521
4302	stachydrine	Xenobiotics	Food Component/Plant	34384	LC/MS Pos Early	100001296	1440	144.102	4136-37-2	115244	103115	C10172	HMDB04827	2.6878	1.9631	2.0619	1.8348	2.4969	2.1068	1.5561	1.6964	1.9002	2.1796	1.8102	2.0698
1258	stearate (18:0)	Lipid	Long Chain Fatty Acid	1358	LC/MS Neg	439	5872	283.264	57-11-4	5281	5091	C01530	HMDB00827	0.971	0.924	0.8695	1.0904	1.3738	0.9694	1.0317	0.9472	0.837	0.8791	1.0323	0.8322
1292	stearidonate (18:4n3)	Lipid	Polyunsaturated Fatty Acid (n3 and n6)	33969	LC/MS Neg	100001229	5395	275.202	111174-40-4	5312508	4471933	C16300	HMDB06547	0.6293	0.5961	0.899	0.8066	0.6566	0.6485	0.6215	0.7752	0.3562	0.2438	0.4794	0.1932
1770	stearoyl ethanolamide	Lipid	Endocannabinoid	38625	LC/MS Pos Late	100002254	1787	328.321	111-57-9	27902	25958		HMDB13078	0.9298	0.86	0.859	0.7551	0.9175	0.7568	0.6951	0.6748	0.5662	0.7494	0.6492	0.812
2617	stearoyl sphingomyelin (d18:1/18:0)	Lipid	Sphingomyelins	19503	LC/MS Pos Late	1538	2400	731.606	85187-10-6;85187-10-6	6453725	4956085	C00550	HMDB01348	0.2712	0.1964	0.2119	0.2004	0.3093	0.2119	0.1873	0.2024	0.1851	0.1873	0.1486	0.2072
2491	stearoyl-arachidonoyl-glycerol (18:0/20:4) [1]*	Lipid	Diacylglycerol	57450	LC/MS Pos Late	100010949	3404	662.572						1.4668	0.8302	0.9721	1.2574	1.3989	1.0186	0.9814	1.2443	0.9719	0.2496	0.9114	1.3966
2492	stearoyl-arachidonoyl-glycerol (18:0/20:4) [2]*	Lipid	Diacylglycerol	57449	LC/MS Pos Late	100010950	3522	662.572						0.38	0.2301	0.2232	0.2912	0.376	0.261	0.2651	0.3425	0.2664	0.2532	0.2219	0.3935
2498	stearoyl-docosahexaenoyl-glycerol (18:0/22:6) [2]*	Lipid	Diacylglycerol	57368	LC/MS Pos Late	100015617	3256	686.572						0.3378	0.1789	0.201	0.2388	0.3299	0.2092	0.2208	0.2487	0.228	0.1974	0.1684	0.3378
2475	stearoyl-linoleoyl-glycerol (18:0/18:2) [2]*	Lipid	Diacylglycerol	54947	LC/MS Pos Late	100010921	3762	638.572						1.1595	0.7065	0.6823	0.9855	1.251	0.7004	0.6519	1.0367	0.9958	0.8265	1.0042	1.1052
1543	stearoylcarnitine (C18)	Lipid	Fatty Acid Metabolism(Acyl Carnitine)	34409	LC/MS Pos Late	100001391	1485	428.373	18822-91-8	6426855	21233653		HMDB00848	0.4633	0.3737	0.5312	0.4513	0.3929	0.5017	0.441	0.3176	0.2018	0.2943	0.2018	0.3724
1201	succinate	Energy	TCA Cycle	1437	LC/MS Neg	252	603	117.019	110-15-6	1110	1078	C00042	HMDB00254	3.1217	2.5864	2.3555	2.2571	3.1388	2.7455	2.1258	2.3657	2.1503	2.7184	1.7774	2.3555
4918	sulfate*	Xenobiotics	Chemical	46960	LC/MS Neg	100002528	616	96.9601	14808-79-8	1118	1086	C00059	HMDB01448	2.9408	1.1226	1.0159	1.0957	3.3025	1.7362	1.6394	1.7481	1.946	1.6362	0.844	1.3539
371	taurine	Amino Acid	Methionine, Cysteine, SAM and Taurine Metabolism	2125	LC/MS Pos Early	512	660	126.022	107-35-7	1123	1091	C00245	HMDB00251	77.8487	55.3301	58.0612	60.3144	81.7385	56.7948	60.5294	62.7915	62.1778	66.8469	54.3418	66.8566
2903	taurochenodeoxycholate	Lipid	Primary Bile Acid Metabolism	18494	LC/MS Neg	1629	5250	498.289	6009-98-9	387316	343282	C05465	HMDB00951	4.3316	1.8219	1.7047	1.5028	4.5005	2.8563	2.2141	2.0245	2.4578	2.5413	1.0937	1.8409
1287	tetradecadienoate (14:2)*	Lipid	Polyunsaturated Fatty Acid (n3 and n6)	62850	LC/MS Neg	100020343	5292	223.17	39039-37-7	5312409	4471834		HMDB00560	1.0714	1.1812	1.3382	1.5931	0.5086	0.6931	0.6205	0.9251	0.282	0.659	0.9252	1.0809
3809	thiamin (Vitamin B1)	Cofactors and Vitamins	Thiamine Metabolism	5341	LC/MS Pos Early	873	3050	265.112	59-43-8	1130		C00378	HMDB00235	0.5003	0.3421	0.3736	0.3076	0.3823	0.3203	0.3051	0.327	0.5125	0.5352	0.3923	0.4449
3811	thiamin diphosphate	Cofactors and Vitamins	Thiamine Metabolism	35670	LC/MS Neg	522	1195.1	423.03	154-87-0	1132	8715	C00068	HMDB01372	5.9583	0.1041	1.2599	0.1041	0.1041	0.1041	1.6501	0.1041	0.1041	0.1041	0.1041	3.5752
3810	thiamin monophosphate	Cofactors and Vitamins	Thiamine Metabolism	15798	LC/MS Pos Early	523	2378	345.078	532-40-1	3382778	2627905	C01081	HMDB02666	2.5463	1.1657	1.1835	1.7476	2.0545	0.9616	1.0474	1.8189	1.4676	1.0153	0.8577	1.5266
5058	thioproline	Xenobiotics	Chemical	53231	LC/MS Pos Early	100009232	1250	134.027	34592-47-4	93176	84120			3.2063	1.3	1.3001	1.0954	2.6571	1.6301	1.6572	1.4659	1.7359	1.3329	0.9126	1.1627
3746	threonate	Cofactors and Vitamins	Ascorbate and Aldarate Metabolism	27738	LC/MS Polar	100001022	2384	135.03	70753-61-6	151152	133224	C01620	HMDB00943	4.5828	3.346	2.3505	1.7563	5.1223	3.0648	1.9115	2.3319	2.4877	2.6372	2.0545	3.2177
16	threonine	Amino Acid	Glycine, Serine and Threonine Metabolism	1284	LC/MS Pos Early	564	1514	120.066	72-19-5	6288	6051	C00188	HMDB00167	1.4485	1.3783	1.4296	1.2929	1.4137	1.1864	1.2315	1.2321	1.1386	1.4177	1.197	1.5207
824	threonylphenylalanine	Peptide	Dipeptide	31530	LC/MS Neg	100001125	2322	265.119	16875-27-7	4099799	3313819		HMDB29068	0.1602	0.8663	0.6638	0.1602	0.1602	0.9367	0.5567	0.1747	0.1602	1.0379	0.581	0.2355
3680	thymidine	Nucleotide	Pyrimidine Metabolism, Thymine containing	2183	LC/MS Neg	872	1963.7	241.083	50-89-5	5789	5585	C00214	HMDB00273	0.2657	0.3038	0.2525	0.1883	0.2634	0.2655	0.194	0.1793	0.2113	0.3342	0.1634	0.1879
3676	thymidine 5'-monophosphate	Nucleotide	Pyrimidine Metabolism, Thymine containing	12023	LC/MS Neg	1248	883	321.049	33430-62-5	9700	10239189	C00364	HMDB01227	2.2667	1.7014	1.3135	1.6262	2.0967	1.2631	1.0391	1.5956	1.5836	1.8511	0.9609	1.8011
3681	thymine	Nucleotide	Pyrimidine Metabolism, Thymine containing	604	LC/MS Neg	882	1654	125.036	65-71-4	1135	1103	C00178	HMDB00262	1.2894	0.9719	0.8878	0.9787	1.3291	0.9956	0.6897	0.9647	1.1092	1.1073	0.7017	0.961
404	trans-4-hydroxyproline	Amino Acid	Urea cycle; Arginine and Proline Metabolism	32306	LC/MS Pos Early	1001	1064	132.066	51-35-4	5810	5605	C01157	HMDB00725	2.1058	1.71	1.7946	1.7952	2.0821	1.6776	1.7116	1.7374	1.7352	1.874	1.6416	2.0442
2619	tricosanoyl sphingomyelin (d18:1/23:0)*	Lipid	Sphingomyelins	52436	LC/MS Pos Late	100008955	3200	801.684					HMDB12105	0.5994	0.4112	0.5232	0.4583	0.8545	0.6466	0.4221	0.3345	0.1711	0.365	0.3109	0.4206
3723	trigonelline (N'-methylnicotinate)	Cofactors and Vitamins	Nicotinate and Nicotinamide Metabolism	32401	LC/MS Pos Early	100001092	1388	138.055	535-83-1	5570	5369	C01004	HMDB00875	3.3255	2.491	2.3631	2.4261	3.026	2.3315	2.253	1.9724	2.368	2.5945	1.8855	2.4729
1841	trimethylamine N-oxide	Lipid	Phospholipid Metabolism	40406	LC/MS Pos Early	100003397	2100	76.0757	1184-78-7	1145	1113	C01104	HMDB00925	0.1381	0.1381	0.1381	0.1381	0.1381	0.1381	0.1381	0.1381	0.1381	0.1381	0.1381	0.1381
213	tryptophan	Amino Acid	Tryptophan Metabolism	54	LC/MS Pos Early	565	2986	205.097	73-22-3	6305	6066	C00078	HMDB00929	1.4994	1.0004	1.0429	1.0428	1.4799	0.9956	1.0646	1.1497	0.9996	1.0259	0.8097	1.149
834	tryptophylglycine	Peptide	Dipeptide	43028	LC/MS Pos Early	100003609	2930	262.119	7360-09-0	263471	231453		HMDB29083	0.0445	0.2206	0.227	0.0585	0.0514	0.184	0.187	0.0295	0.0143	0.1642	0.1288	0.0591
140	tyrosine	Amino Acid	Tyrosine Metabolism	1299	LC/MS Pos Early	815	2430	182.081	60-18-4	6057	5833	C00082	HMDB00158	2.0313	1.2295	1.1645	1.073	2.0312	1.3622	1.2321	1.3458	1.4143	1.3636	0.88	1.1943
850	tyrosylglycine	Peptide	Dipeptide	41375	LC/MS Neg	100003598	1635	237.088	673-05-5	259323	227627		HMDB29105	0.1082	0.2143	0.2102	0.1155	0.1187	0.174	0.1622	0.097	0.0598	0.1601	0.1139	0.1004
1140	UDP-galactose	Carbohydrate	Nucleotide Sugar	15860	LC/MS Polar	100000298	4000	565.048	2956-16-3;91183-98-1;137868-52-1	18068	17069	C00052	HMDB00302	0.0201	0.0878	0.1184	0.054	0.0201	0.1071	0.1315	0.023	0.0201	0.2537	0.2733	0.2042
1136	UDP-glucose	Carbohydrate	Nucleotide Sugar	32344	LC/MS Polar	1096	3950	565.048	117756-22-6	8629	8308	C00029	HMDB00286	0.0973	0.0973	0.0973	0.0973	0.0973	0.0973	0.0973	0.0973	0.0973	0.0973	0.0973	0.0973
1148	UDP-N-acetylglucosamine/galactosamine	Carbohydrate	Nucleotide Sugar	46148	LC/MS Polar	100002957	3665	606.074						0.982	0.5105	1.1563	6.2008	0.4185	0.3124	0.4482	3.4534	0.3555	0.3264	0.2659	0.9721
3629	uracil	Nucleotide	Pyrimidine Metabolism, Uracil containing	605	LC/MS Neg	825	1086	111.02	66-22-8	1174	1141	C00106	HMDB00300	1.3299	1.1439	1.0558	1.1478	1.3012	0.9549	0.9338	1.002	1.2006	1.3162	1.0643	1.3258
3545	urate	Nucleotide	Purine Metabolism, (Hypo)Xanthine/Inosine containing	1604	LC/MS Neg	1134	757.1	167.021	69-93-2;120K5305	1175		C00366	HMDB00289	14.2266	6.5884	5.6896	4.9279	14.4477	9.508	6.9835	7.6704	10.2799	9.0184	5.127	7.2088
3628	uridine	Nucleotide	Pyrimidine Metabolism, Uracil containing	606	LC/MS Neg	535	1457.6	243.062	58-96-8	6029	5807	C00299	HMDB00296	1.8636	1.8253	1.8737	1.3859	1.862	1.6785	1.7337	1.4057	1.2707	1.8441	1.2978	1.5112
3623	uridine 5'-monophosphate (UMP)	Nucleotide	Pyrimidine Metabolism, Uracil containing	2856	LC/MS Neg	869	627	323.029	3387-36-8	6030	1399139	C00105	HMDB00288	1.0532	0.8962	1.3324	1.4255	0.9928	0.6784	0.9719	1.1591	0.6357	0.9162	1.2073	1.5739
323	valine	Amino Acid	Leucine, Isoleucine and Valine Metabolism	1649	LC/MS Pos Early	566	2479	118.086	72-18-4	6287	6050	C00183	HMDB00883	1.8711	1.5061	1.4388	1.443	2.1063	1.4003	1.3805	1.6138	1.3653	1.4847	1.1958	1.5695
866	valylglutamine	Peptide	Dipeptide	42079	LC/MS Pos Early	100003640	2295	246.145	42854-54-6	5253209	4419671		HMDB29125	0.3748	0.421	0.3661	0.2258	0.4448	0.3374	0.3234	0.2556	0.3476	0.4971	0.3043	0.4214
867	valylglycine	Peptide	Dipeptide	40475	LC/MS Pos Early	100003641	2444	175.108	686-43-1	136487	120256		HMDB29127	0.3033	0.416	0.4272	0.2761	0.2979	0.3613	0.3597	0.2462	0.2625	0.383	0.2966	0.357
870	valylleucine	Peptide	Dipeptide	39994	LC/MS Pos Early	100003210	3138	231.17	22906-55-4	352039	312586		HMDB29131	0.4469	0.7493	0.9416	0.4491	0.427	0.7312	1.0017	0.3771	0.3464	1.1825	0.8505	0.7825
3537	xanthine	Nucleotide	Purine Metabolism, (Hypo)Xanthine/Inosine containing	3147	LC/MS Neg	1004	910	151.026	69-89-6	1188	1151	C00385	HMDB00292	0.9324	0.622	0.8913	0.8969	0.9487	0.5598	0.6891	0.6805	0.5525	0.6287	0.4991	0.8583
3539	xanthosine	Nucleotide	Purine Metabolism, (Hypo)Xanthine/Inosine containing	15136	LC/MS Neg	100000299	1075	283.068	146-80-5	64959	58484	C01762	HMDB00299	0.3976	0.3976	0.3976	0.3976	0.3976	0.3976	0.3976	0.3976	0.3976	0.3976	0.3976	0.3976
3538	xanthosine 5'-monophosphate (xmp)	Nucleotide	Purine Metabolism, (Hypo)Xanthine/Inosine containing	12024	LC/MS Neg	1251	580	363.035	25899-70-1	73323	10463791	C00655	HMDB01554	0.3576	0.3576	0.3576	0.3576	0.3576	0.3576	0.3576	0.3576	0.3576	0.3576	0.3576	0.3576
1014	xylulose 5-phosphate	Carbohydrate	Pentose Phosphate Pathway	37285	LC/MS Polar	100001968	3955	229.012	105931-44-0	439190	388330	C00231	HMDB00868	0.0735	0.0504	0.0496	0.0484	0.086	0.0358	0.0338	0.0494	0.0397	0.0426	0.0507	0.0934

## Sheet: Pathway Heat Map
	TbCDA-like in trypanosome metabolism homeostasis
											Fold of Change
	Heat map of statistically significant biochemicals profiled in this study.						Data Normalization: Bradford Protein Concentration				Welch's Two-Sample t-Test				Statistical Values
											TbPF CDA-like-RNAi Treated TbPF UT		TbPF CDA-like-RNAi	X	Welch`s Two-Sample t-Test							Mean Values				% Filled Values
	Pathway Sort Order	Super Pathway	Sub Pathway	Biochemical Name	Platform	Comp ID	KEGG	HMDB	PubChem				(+)DOX (-)DOX		TbPF CDA-like-RNAi (-)DOX / TbPF UT		TbPF CDA-like-RNAi (+)DOX / TbPF UT		TbPF CDA-like-RNAi (+)DOX / TbPF CDA-like-RNAi (-)DOX			TbPF UT	TbPF CDA-like-RNAi (-)DOX	TbPF CDA-like-RNAi (+)DOX		TbPF UT	TbPF CDA-like-RNAi (-)DOX	TbPF CDA-like-RNAi (+)DOX		Super Pathway	Sub Pathway	Chemical ID	CAS	RI	Mass
											(-)DOX	(+)DOX		X	p-value	q-value	p-value	q-value	p-value	q-value	X				X				X
	1	Amino Acid	Glycine, Serine and Threonine Metabolism	glycine	LC/MS pos early	58	C00037	HMDB00123	750		1.07	1.17	1.09		0.5482	0.6037	0.2167	0.2572	0.4981	0.9855		2.7816	2.981	3.2449		100	100	100		Amino Acid	Glycine, Serine and Threonine Metabolism	340	56-40-6	1375	76.0393
	2			N-acetylglycine	LC/MS pos early	27710		HMDB00532	10972		1.2	1.35	1.13		0.3151	0.4887	0.1432	0.2088	0.5408	0.9855		1.1681	1.3981	1.5808		100	100	100		Amino Acid	Glycine, Serine and Threonine Metabolism	100001006	543-24-8	826	118.05
	5			dimethylglycine	LC/MS pos early	5086	C01026	HMDB00092	673		1.13	1.03	0.91		0.2888	0.4622	0.8278	0.4914	0.4332	0.9855		1.7194	1.9372	1.7677		100	100	100		Amino Acid	Glycine, Serine and Threonine Metabolism	806	1118-68-9	1104	104.071
	6			betaine	LC/MS pos early	3141	C00719	HMDB00043	247		1.08	1.03	0.96		0.3672	0.5306	0.7274	0.4644	0.6157	0.9855		0.8491	0.9178	0.8765		100	100	100		Amino Acid	Glycine, Serine and Threonine Metabolism	799	107-43-7	1064	118.086
	9			serine	LC/MS pos early	1648	C00065	HMDB00187	5951		1.06	0.99	0.94		0.5553	0.6045	0.9473	0.5203	0.5324	0.9855		0.9599	1.0135	0.9549		100	100	100		Amino Acid	Glycine, Serine and Threonine Metabolism	503	56-45-1	1239	106.05
	10			N-acetylserine	LC/MS pos early	37076		HMDB02931	65249		1.08	1.05	0.98		0.3799	0.5372	0.6316	0.4292	0.7382	0.9855		1.4224	1.5382	1.4998		100	100	100		Amino Acid	Glycine, Serine and Threonine Metabolism	100001851	97-14-3	800	148.06
	16			threonine	LC/MS pos early	1284	C00188	HMDB00167	6288		1.05	0.96	0.91		0.4813	0.5839	0.6678	0.4391	0.0986	0.9855		1.3185	1.3873	1.2659		100	100	100		Amino Acid	Glycine, Serine and Threonine Metabolism	564	72-19-5	1514	120.066
	17			N-acetylthreonine	LC/MS neg	33939		HMDB62557	152204		0.96	0.98	1.03		0.7006	0.6606	0.8605	0.498	0.9315	0.9855		1.139	1.0903	1.1206		100	100	100		Amino Acid	Glycine, Serine and Threonine Metabolism	100001274	17093-74-2	821.6	160.062
	18			allo-threonine	LC/MS pos early	15142	C05519	HMDB04041	99289		1.18	1.15	0.97		0.0969	0.246	0.2627	0.2785	0.7007	0.9855		3.1936	3.7751	3.658		100	100	100		Amino Acid	Glycine, Serine and Threonine Metabolism	100000272	28954-12-3	1424	120.066
	19			phosphothreonine	LC/MS pos early	37453	C12147		1016		1.42	1.64	1.16		0.0155	0.0807	0.0182	0.0687	0.3591	0.9855		4.5215	6.4166	7.4124		100	100	100		Amino Acid	Glycine, Serine and Threonine Metabolism	100002076	27530-80-9	605	200.032
	28		Alanine and Aspartate Metabolism	alanine	LC/MS pos early	1126	C00041	HMDB00161	5950		1.01	1.07	1.06		0.9745	0.7428	0.5134	0.3873	0.561	0.9855		0.9863	0.9922	1.0553		100	100	100		Amino Acid	Alanine and Aspartate Metabolism	811	56-41-7	1700	90.055
	30			N-acetylalanine	LC/MS polar	1585	C02847	HMDB00766	88064		0.94	1.06	1.13		0.6271	0.6247	0.7344	0.4668	0.455	0.9855		1.3718	1.2876	1.458		100	100	100		Amino Acid	Alanine and Aspartate Metabolism	1110	97-69-8	1564.8	130.051
	34			aspartate	LC/MS pos early	443	C00049	HMDB00191	5960		1.14	1.18	1.03		0.3277	0.493	0.1828	0.2326	0.7684	0.9855		10.6166	12.1508	12.5701		100	100	100		Amino Acid	Alanine and Aspartate Metabolism	234	56-84-8	1165	134.045
	35			N-acetylaspartate (NAA)	LC/MS neg	22185	C01042	HMDB00812	65065		0.18	0.31	1.67		0.008	0.062	0.0215	0.0773	0.3476	0.9855		0.0495	0.0091	0.0152		100	25	50		Amino Acid	Alanine and Aspartate Metabolism	100000787	997-55-7;997-55-7	620.5	174.041
	38			asparagine	LC/MS pos early	512	C00152	HMDB00168	6267		1.08	1.17	1.09		0.402	0.5392	0.141	0.2088	0.426	0.9855		0.5458	0.5871	0.6406		100	100	100		Amino Acid	Alanine and Aspartate Metabolism	917	70-47-3	1225	133.061
	39			N-acetylasparagine	LC/MS pos early	33942		HMDB06028	99715		0.65	0.61	0.93		0.0523	0.174	0.0081	0.0451	0.7833	0.9855		1.1985	0.784	0.7266		100	50	75		Amino Acid	Alanine and Aspartate Metabolism	100001257	4033-40-3	785	175.071
	41		Glutamate Metabolism	glutamate	LC/MS pos early	57	C00025	HMDB00148	611		1.57	2	1.28		0.5268	0.6029	0.2389	0.2637	0.5908	0.9855		0.2743	0.4297	0.5482		100	100	100		Amino Acid	Glutamate Metabolism	561	56-86-0	1500	148.06
	42			glutamine	LC/MS pos early	53	C00064	HMDB00641	5961		1.03	1.79	1.74		0.8917	0.7306	0.0317	0.097	0.12	0.9855		0.3541	0.3655	0.6348		100	100	100		Amino Acid	Glutamate Metabolism	563	56-85-9	1291	147.076
	43			alpha-ketoglutaramate*	LC/MS polar	62101					0.87	0.9	1.03		0.4977	0.5933	0.5926	0.4211	0.8958	0.9855		0.9302	0.8077	0.8357		100	100	100		Amino Acid	Glutamate Metabolism	100002397	18465-19-5	1916	144.03
	44			N-acetylglutamate	LC/MS pos early	15720	C00624	HMDB01138	70914		1.33	1.29	0.97		0.0511	0.1731	0.0245	0.081	0.8343	0.9855		1.0816	1.4366	1.3916		100	100	100		Amino Acid	Glutamate Metabolism	100000282	5817-08-03	1050	190.071
	45			N-acetylglutamine	LC/MS pos early	33943	C02716	HMDB06029	182230		1.13	1.12	1		0.1012	0.2509	0.1431	0.2088	0.936	0.9855		1.1932	1.3438	1.3375		100	100	100		Amino Acid	Glutamate Metabolism	100001253	2490-97-3	845	189.087
	47			4-hydroxyglutamate	LC/MS pos early	40499	C03079	HMDB01344	439902		1.65	1.66	1.01		0.0011	0.0185	0.0083	0.0452	0.9571	0.9855		0.77	1.2693	1.2768		100	100	100		Amino Acid	Glutamate Metabolism	100002544	2485-33-8	1141	164.055
	48			4-methylglutamate	LC/MS pos early	32443	C06234		5365		1.7	1.55	0.91		0.0027	0.0299	0.0104	0.0507	0.403	0.9855		18.6611	31.6409	28.9239		100	100	100		Amino Acid	Glutamate Metabolism	100001128	31137-74-3	2050	162.076
	50			glutamate, gamma-methyl ester	LC/MS pos early	33487		HMDB61715	68662		1.09	1.27	1.17		0.6965	0.6599	0.2515	0.2706	0.4816	0.9855		0.7613	0.8311	0.9684		100	100	100		Amino Acid	Glutamate Metabolism	100001103	1499-55-4;1499-55-4	2170	162.076
	51			pyroglutamine*	LC/MS pos early	46225			134508		1.17	1.1	0.94		0.4394	0.555	0.6264	0.4292	0.7728	0.9855		0.8873	1.0346	0.9762		100	100	100		Amino Acid	Glutamate Metabolism	100001540	2353-44-8	1900	129.066
	53			beta-citrylglutamate	LC/MS neg	54923	C20775		72715786		1	1	1		---	---	---	---	---	---		0.2218	0.2218	0.2218		25	0	0		Amino Acid	Glutamate Metabolism	100003271	73590-26-8	530	320.062
	59			S-1-pyrroline-5-carboxylate	LC/MS pos early	42370	C04322	HMDB01301	1196		1.45	1.35	0.93		0.0038	0.0353	0.0617	0.1453	0.5134	0.9855		1.8094	2.6304	2.4468		100	100	100		Amino Acid	Glutamate Metabolism	35	2906-39-0	1528	114.055
	65		Histidine Metabolism	histidine	LC/MS neg	59	C00135	HMDB00177	6274		1.11	1.2	1.09		0.6301	0.6247	0.2311	0.2637	0.5816	0.9855		0.7416	0.8208	0.8918		100	100	100		Amino Acid	Histidine Metabolism	355	5934-29-2	755.9	154.062
	66			1-methylhistidine	LC/MS pos early	30460	C01152	HMDB00001	92105		1.13	1.57	1.4		0.598	0.6236	0.1923	0.2411	0.3172	0.9855		0.6409	0.722	1.0087		100	100	100		Amino Acid	Histidine Metabolism	100001051	332-80-9	2755	170.092
	67			3-methylhistidine	LC/MS pos early	15677	C01152	HMDB00479	64969		1.15	1.22	1.06		0.5527	0.6042	0.2601	0.2778	0.6989	0.9855		0.7837	0.9033	0.9597		100	100	100		Amino Acid	Histidine Metabolism	100000042	368-16-1	2670	170.092
	68			N-acetylhistidine	LC/MS pos early	33946	C02997	HMDB32055	75619		0.92	0.88	0.96		0.6023	0.6236	0.492	0.382	0.8892	0.9855		0.2453	0.2249	0.2151		100	100	100		Amino Acid	Histidine Metabolism	100001293	39145-52-3	2065	198.087
	74			imidazole propionate	LC/MS pos early	40730		HMDB02271	70630		1.06	1.01	0.95		0.7564	0.6768	0.9725	0.5271	0.7875	0.9855		0.7541	0.7977	0.7606		100	100	100		Amino Acid	Histidine Metabolism	100003434	1074-59-5	2263	141.066
	75			formiminoglutamate	LC/MS pos early	43493	C00439	HMDB00854	439233		1.17	1.25	1.07		0.516	0.6026	0.2793	0.2825	0.7181	0.9855		9.1883	10.7045	11.448		100	100	100		Amino Acid	Histidine Metabolism	100002500	816-90-0	1880	175.071
	76			imidazole lactate	LC/MS pos early	15716	C05568	HMDB02320	440129		0.61	0.63	1.03		0.1783	0.3494	0.1976	0.2436	0.8601	0.9855		0.6117	0.3746	0.3846		100	100	100		Amino Acid	Histidine Metabolism	100000263	14403-45-3	2040	157.061
	77			carnosine	LC/MS pos early	1768	C00386	HMDB00033	439224		1.01	1.27	1.25		0.9283	0.7306	0.2736	0.2817	0.3289	0.9855		0.9661	0.9801	1.2247		100	100	100		Amino Acid	Histidine Metabolism	249	305-84-0	2942	227.114
	78			homocarnosine	LC/MS pos early	1633	C00884	HMDB00745	10243361		0.85	1.44	1.7		0.3998	0.5392	0.0485	0.1278	0.0418	0.9045		1.5843	1.342	2.275		100	100	100		Amino Acid	Histidine Metabolism	41	3650-73-5	2960	241.13
	83			1-methyl-4-imidazoleacetate	LC/MS pos early	32350	C05828	HMDB02820	75810		1	1.25	1.25		0.8361	0.7086	0.2343	0.2637	0.3229	0.9855		1.352	1.351	1.6932		100	100	100		Amino Acid	Histidine Metabolism	100001208	2625-49-2	2064	141.066
	84			1-methyl-5-imidazoleacetate	LC/MS pos early	62946		HMDB04988	6451814		1.07	1.12	1.05		0.7958	0.6935	0.5016	0.3841	0.7566	0.9855		2.0321	2.172	2.2726		100	100	100		Amino Acid	Histidine Metabolism	100002910	4200-48-0	1989	141.066
	85			1-ribosyl-imidazoleacetate*	LC/MS pos early	61868	C05131	HMDB02331	5117448		1.08	1.3	1.2		0.962	0.7408	0.2995	0.2927	0.4618	0.9855		1.6595	1.7953	2.1631		100	100	100		Amino Acid	Histidine Metabolism	100001668	29605-99-0	2006	259.092
	86			4-imidazoleacetate	LC/MS pos early	32349	C02835	HMDB02024	96215		1.76	1.72	0.98		0.2003	0.3734	0.2464	0.2674	0.9368	0.9855		0.3039	0.5354	0.5232		100	100	100		Amino Acid	Histidine Metabolism	100001207	645-65-8	2055	127.05
	91			histidine methyl ester	LC/MS pos early	32493			92893		1	1	1		---	---	---	---	---	---		0.5871	0.5871	0.5871		0	0	0		Amino Acid	Histidine Metabolism	100001124	1499-46-3	3080	170.092
	93		Lysine Metabolism	lysine	LC/MS pos early	1301	C00047	HMDB00182	5962		1.25	1.45	1.15		0.2239	0.4016	0.0664	0.1508	0.4633	0.9855		1.0159	1.2743	1.4693		100	100	100		Amino Acid	Lysine Metabolism	407	56-87-1	2850	147.113
	95			N6-acetyllysine	LC/MS pos early	36752	C02727	HMDB00206	92832		1	1.02	1.03		0.9562	0.7408	0.8695	0.498	0.8377	0.9855		7.0254	6.997	7.2001		100	100	100		Amino Acid	Lysine Metabolism	100001734	692-04-6	2131	189.123
	101			N6-methyllysine	LC/MS pos early	62860	C02728	HMDB02038	164795		1.09	1.16	1.06		0.3521	0.5159	0.2246	0.2633	0.6394	0.9855		4.5245	4.9274	5.2298		100	100	100		Amino Acid	Lysine Metabolism	100003415	1188-07-4	2831	161.128
[truncated: 521 more rows]
